# Supplementary material for: 2-({[4-(1,3-Benzothia­zol-2-yl)phen­yl]amino}methyl)­phenol
Source: Acta Crystallogr Sect E Struct Rep Online. 2011 Dec 3;68(Pt 1):o27. doi: 10.1107/S1600536811051580 (PMC3254391; doi:10.1107/S1600536811051580)
Supplement: Supplementary file 1 [file e-68-00o27-sup1.cif]

##############################################################################
#                                                                            #
# This CIF contains the data in a paper accepted for publication in          #
# Acta Crystallographica Section E. It conforms to the requirements of       #
# Notes for Authors for Acta Crystallographica Section E, and has been       #
# peer reviewed under the auspices of the IUCr Commission on Journals.       #
#                                                                            #
# Full details of the Crystallographic Information File format               #
# are given in the paper "The Crystallographic Information File (CIF):       #
# a New Standard Archive File for Crystallography" by S. R. Hall, F. H.      #
# Allen and I. D. Brown [Acta Cryst. (1991), A47, 655-685].                  #
#                                                                            #
# The current version of the core CIF dictionary is obtainable from          #
# ftp://ftp.iucr.org/pub/cif_core.dic.                                       #
#                                                                            #
# Software is freely available for graphical display of the structure(s)     #
# in this CIF. For information consult the CIF software page                 #
# http://www.iucr.org/resources/cif/software.                                #
#                                                                            #
# This file may be used for bona fide research purposes within the           #
# scientific community so long as proper attribution is given to the journal # 
# article from which it was obtained.                                        #
#                                                                            #
##############################################################################
data_I
_audit_creation_method     SHELXL-97
_chemical_name_systematic
;
2-({[4-(1,3-Benzothiazol-2-yl)phenyl]amino}methyl)phenol
;
_chemical_name_common
;
;
_chemical_formula_moiety     'C20 H16 N2 O S'
_chemical_formula_sum     'C20 H16 N2 O S'
_chemical_formula_iupac     'C20 H16 N2 O S'
_chemical_formula_weight     332.41
_chemical_melting_point     ?
_symmetry_cell_setting     monoclinic
_symmetry_space_group_name_H-M     'P 21/c'
_symmetry_space_group_name_Hall     '-P 2ybc'
loop_
    _symmetry_equiv_pos_as_xyz
    'x, y, z'
    '-x, y+1/2, -z+1/2'
    '-x, -y, -z'
    'x, -y-1/2, z-1/2'
_cell_length_a     13.3260(4)
_cell_length_b     5.79400(10)
_cell_length_c     24.2246(6)
_cell_angle_alpha     90.00
_cell_angle_beta     121.5460(10)
_cell_angle_gamma     90.00
_cell_volume     1593.99(7)
_cell_formula_units_Z     4
_cell_measurement_reflns_used     7469
_cell_measurement_theta_min     3.06
_cell_measurement_theta_max     28.26
_cell_measurement_temperature     200(2)
_exptl_crystal_description     'platelet'
_exptl_crystal_colour     'brown'
_exptl_crystal_size_max     0.444
_exptl_crystal_size_mid     0.17
_exptl_crystal_size_min     0.105
_exptl_crystal_density_diffrn     1.385
_exptl_crystal_density_meas     ?
_exptl_crystal_density_method     'not measured'
_exptl_crystal_F_000     696
_exptl_absorpt_coefficient_mu     0.212
_exptl_absorpt_correction_type     multi-scan
_exptl_absorpt_process_details
;
(SADABS; Bruker, 2008)
;
_exptl_absorpt_correction_T_min     0.9286
_exptl_absorpt_correction_T_max     1.0000
_exptl_special_details     ?
_diffrn_ambient_temperature     200(2)
_diffrn_radiation_type     MoK\a
_diffrn_radiation_wavelength     0.71069
_diffrn_radiation_source     'fine-focus sealed tube'
_diffrn_radiation_monochromator     graphite
_diffrn_measurement_device_type     'Bruker APEXII CCD'
_diffrn_measurement_device     ?
_diffrn_measurement_method     '\f and \w scans'
_diffrn_reflns_number     15126
_diffrn_reflns_av_R_equivalents     0.0178
_diffrn_reflns_av_sigmaI/netI     0.0187
_diffrn_reflns_theta_min     1.85
_diffrn_reflns_theta_max     28.30
_diffrn_reflns_theta_full     28.30
_diffrn_measured_fraction_theta_max     0.995
_diffrn_measured_fraction_theta_full     0.995
_diffrn_reflns_limit_h_min     -17
_diffrn_reflns_limit_h_max     17
_diffrn_reflns_limit_k_min     -4
_diffrn_reflns_limit_k_max     7
_diffrn_reflns_limit_l_min     -31
_diffrn_reflns_limit_l_max     32
_refine_special_details
;
;
_reflns_number_total     3953
_reflns_number_gt     3272
_reflns_threshold_expression     I>2sigma(I)
_refine_ls_structure_factor_coef     Fsqd
_refine_ls_matrix_type     full
_refine_ls_R_factor_all     0.0453
_refine_ls_R_factor_gt     0.0334
_refine_ls_wR_factor_gt     0.0842
_refine_ls_wR_factor_ref     0.0921
_refine_ls_goodness_of_fit_ref     1.025
_refine_ls_restrained_S_all     1.025
_refine_ls_number_reflns     3953
_refine_ls_number_parameters     221
_refine_ls_number_restraints     0
_refine_ls_hydrogen_treatment     mixed
_refine_ls_weighting_scheme     calc
_refine_ls_weighting_details
         'calc w=1/[\s^2^(Fo^2^)+(0.0417P)^2^+0.6757P] where P=(Fo^2^+2Fc^2^)/3'
_atom_sites_solution_hydrogens     geom
_atom_sites_solution_primary     direct
_atom_sites_solution_secondary     difmap
_refine_ls_shift/su_max     0.001
_refine_ls_shift/su_mean     0.000
_refine_diff_density_max     0.298
_refine_diff_density_min     -0.234
_refine_ls_extinction_method     none
_refine_ls_extinction_coef     ?
_refine_ls_abs_structure_Flack     ?
loop_
    _atom_type_symbol
    _atom_type_description
    _atom_type_scat_dispersion_real
    _atom_type_scat_dispersion_imag
    _atom_type_scat_source
    'C' 'C' 0.0033 0.0016
                         'International Tables Vol C Tables 4.2.6.8 and 6.1.1.4'
    'H' 'H' 0.0000 0.0000
                         'International Tables Vol C Tables 4.2.6.8 and 6.1.1.4'
    'N' 'N' 0.0061 0.0033
                         'International Tables Vol C Tables 4.2.6.8 and 6.1.1.4'
    'O' 'O' 0.0106 0.0060
                         'International Tables Vol C Tables 4.2.6.8 and 6.1.1.4'
    'S' 'S' 0.1246 0.1234
                         'International Tables Vol C Tables 4.2.6.8 and 6.1.1.4'
_computing_data_collection     'APEX2 (Bruker, 2010)'
_computing_cell_refinement     'SAINT (Bruker, 2010)'
_computing_data_reduction     'SAINT (Bruker, 2010)'
_computing_structure_solution     'SIR97 (Altomare <i>et al.</i>, 1999)'
_computing_structure_refinement     'SHELXL97 (Sheldrick, 2008)'
_computing_molecular_graphics
             'ORTEP-3 (Farrugia, 1997) and Mercury (Macrae <i>et al.</i>, 2008)'
_computing_publication_material
                            'SHELXL97 (Sheldrick, 2008) and PLATON (Spek, 2009)'
loop_
    _atom_site_type_symbol
    _atom_site_label
    _atom_site_fract_x
    _atom_site_fract_y
    _atom_site_fract_z
    _atom_site_U_iso_or_equiv
    _atom_site_adp_type
    _atom_site_calc_flag
    _atom_site_refinement_flags
    _atom_site_occupancy
    _atom_site_symmetry_multiplicity
    _atom_site_disorder_assembly
    _atom_site_disorder_group
    S S1 0.42147(3) 0.68632(6) 0.257240(17) 0.03011(10) Uani d . 1 1 . .
    O O1 -0.15303(8) 0.05617(17) -0.19880(5) 0.0317(2) Uani d . 1 1 . .
    H H1 -0.1951 -0.0563 -0.2167 0.048 Uiso d R 1 1 . .
    N N1 0.31149(9) 0.30173(19) 0.24291(5) 0.0264(2) Uani d . 1 1 . .
    N N2 0.09494(11) 0.5026(2) -0.06249(6) 0.0317(3) Uani d . 1 1 . .
    H H72 0.1055(16) 0.621(4) -0.0774(9) 0.049(5) Uiso d . 1 1 . .
    C C1 0.32433(11) 0.4656(2) 0.20995(6) 0.0246(3) Uani d . 1 1 . .
    C C2 0.00373(12) 0.3473(2) -0.10753(6) 0.0291(3) Uani d . 1 1 . .
    H H2A -0.0541 0.4367 -0.1460 0.035 Uiso calc R 1 1 . .
    H H2B -0.0380 0.2851 -0.0869 0.035 Uiso calc R 1 1 . .
    C C11 0.44852(11) 0.5440(2) 0.32639(7) 0.0284(3) Uani d . 1 1 . .
    C C12 0.38217(11) 0.3396(2) 0.30904(6) 0.0273(3) Uani d . 1 1 . .
    C C13 0.39226(13) 0.1916(3) 0.35715(7) 0.0343(3) Uani d . 1 1 . .
    H H13 0.3484 0.0521 0.3461 0.041 Uiso calc R 1 1 . .
    C C14 0.46741(14) 0.2528(3) 0.42110(7) 0.0398(3) Uani d . 1 1 . .
    H H14 0.4755 0.1534 0.4544 0.048 Uiso calc R 1 1 . .
    C C15 0.53187(13) 0.4580(3) 0.43785(7) 0.0390(3) Uani d . 1 1 . .
    H H15 0.5821 0.4962 0.4823 0.047 Uiso calc R 1 1 . .
    C C16 0.52407(12) 0.6063(3) 0.39127(7) 0.0344(3) Uani d . 1 1 . .
    H H16 0.5683 0.7454 0.4028 0.041 Uiso calc R 1 1 . .
    C C21 0.26744(11) 0.4708(2) 0.13979(6) 0.0254(3) Uani d . 1 1 . .
    C C22 0.27965(12) 0.6609(2) 0.10797(7) 0.0295(3) Uani d . 1 1 . .
    H H22 0.3280 0.7866 0.1328 0.035 Uiso calc R 1 1 . .
    C C23 0.22327(12) 0.6691(2) 0.04174(7) 0.0305(3) Uani d . 1 1 . .
    H H23 0.2331 0.8004 0.0215 0.037 Uiso calc R 1 1 . .
    C C24 0.15098(11) 0.4861(2) 0.00317(6) 0.0266(3) Uani d . 1 1 . .
    C C25 0.14071(12) 0.2928(2) 0.03483(7) 0.0296(3) Uani d . 1 1 . .
    H H25 0.0941 0.1652 0.0101 0.035 Uiso calc R 1 1 . .
    C C26 0.19777(12) 0.2865(2) 0.10154(6) 0.0286(3) Uani d . 1 1 . .
    H H26 0.1896 0.1541 0.1220 0.034 Uiso calc R 1 1 . .
    C C31 0.04626(11) 0.1472(2) -0.12987(6) 0.0250(3) Uani d . 1 1 . .
    C C32 -0.03897(11) 0.0004(2) -0.17724(6) 0.0258(3) Uani d . 1 1 . .
    C C33 -0.00650(12) -0.1827(2) -0.20165(6) 0.0306(3) Uani d . 1 1 . .
    H H33 -0.0649 -0.2806 -0.2340 0.037 Uiso calc R 1 1 . .
    C C34 0.11211(13) -0.2216(3) -0.17839(7) 0.0351(3) Uani d . 1 1 . .
    H H34 0.1348 -0.3467 -0.1949 0.042 Uiso calc R 1 1 . .
    C C35 0.19715(12) -0.0793(3) -0.13149(7) 0.0343(3) Uani d . 1 1 . .
    H H35 0.2781 -0.1073 -0.1155 0.041 Uiso calc R 1 1 . .
    C C36 0.16400(11) 0.1046(3) -0.10779(6) 0.0302(3) Uani d . 1 1 . .
    H H36 0.2228 0.2031 -0.0759 0.036 Uiso calc R 1 1 . .
loop_
    _atom_site_aniso_label
    _atom_site_aniso_U_11
    _atom_site_aniso_U_22
    _atom_site_aniso_U_33
    _atom_site_aniso_U_12
    _atom_site_aniso_U_13
    _atom_site_aniso_U_23
    S1 0.02935(17) 0.02586(17) 0.03296(18) -0.00579(12) 0.01480(14) -0.00429(13)
    O1 0.0241(5) 0.0321(5) 0.0340(5) -0.0054(4) 0.0118(4) -0.0005(4)
    N1 0.0234(5) 0.0264(5) 0.0283(5) -0.0015(4) 0.0129(4) -0.0011(4)
    N2 0.0387(7) 0.0273(6) 0.0282(6) -0.0073(5) 0.0170(5) -0.0016(5)
    C1 0.0209(6) 0.0219(6) 0.0310(6) -0.0003(4) 0.0137(5) -0.0028(5)
    C2 0.0284(6) 0.0303(7) 0.0277(6) -0.0025(5) 0.0139(5) -0.0015(5)
    C11 0.0235(6) 0.0298(7) 0.0322(7) 0.0015(5) 0.0147(5) -0.0033(5)
    C12 0.0227(6) 0.0293(6) 0.0297(6) 0.0017(5) 0.0137(5) -0.0015(5)
    C13 0.0342(7) 0.0341(7) 0.0349(7) 0.0010(6) 0.0182(6) 0.0023(6)
    C14 0.0390(8) 0.0489(9) 0.0314(7) 0.0077(7) 0.0184(6) 0.0055(7)
    C15 0.0305(7) 0.0531(9) 0.0281(7) 0.0051(6) 0.0117(6) -0.0059(6)
    C16 0.0264(6) 0.0396(8) 0.0342(7) 0.0003(6) 0.0138(6) -0.0093(6)
    C21 0.0231(6) 0.0245(6) 0.0300(6) 0.0003(5) 0.0149(5) -0.0010(5)
    C22 0.0281(6) 0.0244(6) 0.0332(7) -0.0057(5) 0.0142(6) -0.0027(5)
    C23 0.0328(7) 0.0252(6) 0.0339(7) -0.0044(5) 0.0177(6) 0.0018(5)
    C24 0.0275(6) 0.0246(6) 0.0299(6) 0.0004(5) 0.0166(5) -0.0007(5)
    C25 0.0352(7) 0.0237(6) 0.0314(7) -0.0058(5) 0.0186(6) -0.0043(5)
    C26 0.0346(7) 0.0228(6) 0.0321(7) -0.0030(5) 0.0201(6) -0.0009(5)
    C31 0.0266(6) 0.0275(6) 0.0216(6) -0.0027(5) 0.0131(5) 0.0017(5)
    C32 0.0253(6) 0.0294(6) 0.0211(6) -0.0027(5) 0.0111(5) 0.0038(5)
    C33 0.0344(7) 0.0301(7) 0.0236(6) -0.0045(5) 0.0128(5) -0.0019(5)
    C34 0.0400(8) 0.0370(8) 0.0309(7) 0.0022(6) 0.0204(6) -0.0031(6)
    C35 0.0279(7) 0.0420(8) 0.0337(7) 0.0009(6) 0.0165(6) -0.0007(6)
    C36 0.0260(6) 0.0350(7) 0.0274(6) -0.0046(5) 0.0124(5) -0.0023(5)
_geom_special_details
;
;
loop_
    _geom_bond_atom_site_label_1
    _geom_bond_atom_site_label_2
    _geom_bond_site_symmetry_2
    _geom_bond_distance
    _geom_bond_publ_flag
    S1 C11 . 1.7275(14) ?
    S1 C1 . 1.7526(13) ?
    O1 C32 . 1.3627(15) ?
    O1 H1 . 0.8200 ?
    N1 C1 . 1.3082(17) ?
    N1 C12 . 1.3866(16) ?
    N2 C24 . 1.3616(17) ?
    N2 C2 . 1.4459(17) ?
    N2 H72 . 0.82(2) ?
    C1 C21 . 1.4547(18) ?
    C2 C31 . 1.5098(19) ?
    C2 H2A . 0.9900 ?
    C2 H2B . 0.9900 ?
    C11 C16 . 1.3995(19) ?
    C11 C12 . 1.4042(19) ?
    C12 C13 . 1.3954(19) ?
    C13 C14 . 1.380(2) ?
    C13 H13 . 0.9500 ?
    C14 C15 . 1.397(2) ?
    C14 H14 . 0.9500 ?
    C15 C16 . 1.378(2) ?
    C15 H15 . 0.9500 ?
    C16 H16 . 0.9500 ?
    C21 C26 . 1.3999(18) ?
    C21 C22 . 1.4018(18) ?
    C22 C23 . 1.3709(19) ?
    C22 H22 . 0.9500 ?
    C23 C24 . 1.4083(18) ?
    C23 H23 . 0.9500 ?
    C24 C25 . 1.4038(18) ?
    C25 C26 . 1.3804(19) ?
    C25 H25 . 0.9500 ?
    C26 H26 . 0.9500 ?
    C31 C36 . 1.3893(18) ?
    C31 C32 . 1.4022(17) ?
    C32 C33 . 1.3890(19) ?
    C33 C34 . 1.391(2) ?
    C33 H33 . 0.9500 ?
    C34 C35 . 1.381(2) ?
    C34 H34 . 0.9500 ?
    C35 C36 . 1.388(2) ?
    C35 H35 . 0.9500 ?
    C36 H36 . 0.9500 ?
loop_
    _geom_angle_atom_site_label_1
    _geom_angle_atom_site_label_2
    _geom_angle_atom_site_label_3
    _geom_angle_site_symmetry_1
    _geom_angle_site_symmetry_3
    _geom_angle
    _geom_angle_publ_flag
    C11 S1 C1 . . 89.62(6) ?
    C32 O1 H1 . . 109.4 ?
    C1 N1 C12 . . 111.32(11) ?
    C24 N2 C2 . . 124.65(12) ?
    C24 N2 H72 . . 117.2(13) ?
    C2 N2 H72 . . 117.3(13) ?
    N1 C1 C21 . . 124.99(11) ?
    N1 C1 S1 . . 114.74(10) ?
    C21 C1 S1 . . 120.26(9) ?
    N2 C2 C31 . . 115.06(11) ?
    N2 C2 H2A . . 108.5 ?
    C31 C2 H2A . . 108.5 ?
    N2 C2 H2B . . 108.5 ?
    C31 C2 H2B . . 108.5 ?
    H2A C2 H2B . . 107.5 ?
    C16 C11 C12 . . 121.61(13) ?
    C16 C11 S1 . . 128.92(11) ?
    C12 C11 S1 . . 109.46(10) ?
    N1 C12 C13 . . 125.32(12) ?
    N1 C12 C11 . . 114.83(12) ?
    C13 C12 C11 . . 119.84(13) ?
    C14 C13 C12 . . 118.43(14) ?
    C14 C13 H13 . . 120.8 ?
    C12 C13 H13 . . 120.8 ?
    C13 C14 C15 . . 121.28(15) ?
    C13 C14 H14 . . 119.4 ?
    C15 C14 H14 . . 119.4 ?
    C16 C15 C14 . . 121.42(14) ?
    C16 C15 H15 . . 119.3 ?
    C14 C15 H15 . . 119.3 ?
    C15 C16 C11 . . 117.41(14) ?
    C15 C16 H16 . . 121.3 ?
    C11 C16 H16 . . 121.3 ?
    C26 C21 C22 . . 117.56(12) ?
    C26 C21 C1 . . 121.16(11) ?
    C22 C21 C1 . . 121.28(11) ?
    C23 C22 C21 . . 121.38(12) ?
    C23 C22 H22 . . 119.3 ?
    C21 C22 H22 . . 119.3 ?
    C22 C23 C24 . . 121.07(12) ?
    C22 C23 H23 . . 119.5 ?
    C24 C23 H23 . . 119.5 ?
    N2 C24 C25 . . 122.93(12) ?
    N2 C24 C23 . . 119.26(12) ?
    C25 C24 C23 . . 117.81(12) ?
    C26 C25 C24 . . 120.60(12) ?
    C26 C25 H25 . . 119.7 ?
    C24 C25 H25 . . 119.7 ?
    C25 C26 C21 . . 121.54(12) ?
    C25 C26 H26 . . 119.2 ?
    C21 C26 H26 . . 119.2 ?
    C36 C31 C32 . . 118.40(12) ?
    C36 C31 C2 . . 123.94(12) ?
    C32 C31 C2 . . 117.63(11) ?
    O1 C32 C33 . . 123.46(12) ?
    O1 C32 C31 . . 115.67(12) ?
    C33 C32 C31 . . 120.80(12) ?
    C32 C33 C34 . . 119.49(12) ?
    C32 C33 H33 . . 120.3 ?
    C34 C33 H33 . . 120.3 ?
    C35 C34 C33 . . 120.40(13) ?
    C35 C34 H34 . . 119.8 ?
    C33 C34 H34 . . 119.8 ?
    C34 C35 C36 . . 119.79(13) ?
    C34 C35 H35 . . 120.1 ?
    C36 C35 H35 . . 120.1 ?
    C35 C36 C31 . . 121.11(12) ?
    C35 C36 H36 . . 119.4 ?
    C31 C36 H36 . . 119.4 ?
loop_
    _geom_torsion_atom_site_label_1
    _geom_torsion_atom_site_label_2
    _geom_torsion_atom_site_label_3
    _geom_torsion_atom_site_label_4
    _geom_torsion_site_symmetry_1
    _geom_torsion_site_symmetry_2
    _geom_torsion_site_symmetry_3
    _geom_torsion_site_symmetry_4
    _geom_torsion
    _geom_torsion_publ_flag
    C12 N1 C1 C21 . . . . 176.61(11) ?
    C12 N1 C1 S1 . . . . -1.79(14) ?
    C11 S1 C1 N1 . . . . 1.11(10) ?
    C11 S1 C1 C21 . . . . -177.37(11) ?
    C24 N2 C2 C31 . . . . -93.43(16) ?
    C1 S1 C11 C16 . . . . 178.94(13) ?
    C1 S1 C11 C12 . . . . -0.09(10) ?
    C1 N1 C12 C13 . . . . -177.24(13) ?
    C1 N1 C12 C11 . . . . 1.72(15) ?
    C16 C11 C12 N1 . . . . 180.00(12) ?
    S1 C11 C12 N1 . . . . -0.88(14) ?
    C16 C11 C12 C13 . . . . -1.0(2) ?
    S1 C11 C12 C13 . . . . 178.14(10) ?
    N1 C12 C13 C14 . . . . 179.44(13) ?
    C11 C12 C13 C14 . . . . 0.5(2) ?
    C12 C13 C14 C15 . . . . 0.3(2) ?
    C13 C14 C15 C16 . . . . -0.8(2) ?
    C14 C15 C16 C11 . . . . 0.3(2) ?
    C12 C11 C16 C15 . . . . 0.5(2) ?
    S1 C11 C16 C15 . . . . -178.40(11) ?
    N1 C1 C21 C26 . . . . -3.99(19) ?
    S1 C1 C21 C26 . . . . 174.33(10) ?
    N1 C1 C21 C22 . . . . 175.56(12) ?
    S1 C1 C21 C22 . . . . -6.12(17) ?
    C26 C21 C22 C23 . . . . 1.5(2) ?
    C1 C21 C22 C23 . . . . -178.02(12) ?
    C21 C22 C23 C24 . . . . -0.1(2) ?
    C2 N2 C24 C25 . . . . 11.3(2) ?
    C2 N2 C24 C23 . . . . -169.07(13) ?
    C22 C23 C24 N2 . . . . 178.90(13) ?
    C22 C23 C24 C25 . . . . -1.4(2) ?
    N2 C24 C25 C26 . . . . -178.83(13) ?
    C23 C24 C25 C26 . . . . 1.5(2) ?
    C24 C25 C26 C21 . . . . -0.1(2) ?
    C22 C21 C26 C25 . . . . -1.5(2) ?
    C1 C21 C26 C25 . . . . 178.10(12) ?
    N2 C2 C31 C36 . . . . 2.59(19) ?
    N2 C2 C31 C32 . . . . -175.35(11) ?
    C36 C31 C32 O1 . . . . -177.51(11) ?
    C2 C31 C32 O1 . . . . 0.55(16) ?
    C36 C31 C32 C33 . . . . -0.21(18) ?
    C2 C31 C32 C33 . . . . 177.85(12) ?
    O1 C32 C33 C34 . . . . 177.58(12) ?
    C31 C32 C33 C34 . . . . 0.49(19) ?
    C32 C33 C34 C35 . . . . -0.1(2) ?
    C33 C34 C35 C36 . . . . -0.5(2) ?
    C34 C35 C36 C31 . . . . 0.8(2) ?
    C32 C31 C36 C35 . . . . -0.44(19) ?
    C2 C31 C36 C35 . . . . -178.37(13) ?
loop_
    _geom_hbond_atom_site_label_D
    _geom_hbond_atom_site_label_H
    _geom_hbond_atom_site_label_A
    _geom_hbond_site_symmetry_A
    _geom_hbond_distance_DH
    _geom_hbond_distance_HA
    _geom_hbond_distance_DA
    _geom_hbond_angle_DHA
    O1 H1 N1 3 0.82 1.95 2.7459(14) 163.6
    C26 H26 O1 3 0.95 2.48 3.3645(16) 155.6
    N2 H72 <i>Cg</i> 1_565 0.82(2) 2.61(2) 3.4024(14) 163.0(19)
_iucr_refine_instructions_details
;
TITL ba462 in P 21/n             New: P21/c
CELL  0.71069   13.3260    5.7940   24.2246    90.000   121.546    90.000
ZERR  4           0.0004    0.0001    0.0006     0.000     0.001     0.000
LATT   1
SYMM             - X ,    0.50000 + Y ,    0.50000 - Z
SFAC  C  H  N  O  S
UNIT    80   64   8   4   4
ACTA
BOND $H
CONF
HTAB
TEMP -73
EQIV $1 -x, -y, -z
HTAB O1 N1_$1
HTAB C26 O1_$1
L.S. 10
FMAP 2
PLAN -5
WGHT    0.041700    0.675700
FVAR       0.19166
S1    5    0.421472    0.686323    0.257240    11.00000    0.02935    0.02586 =
         0.03296   -0.00429    0.01480   -0.00579
O1    4   -0.153032    0.056172   -0.198801    11.00000    0.02411    0.03213 =
         0.03395   -0.00053    0.01178   -0.00536
AFIX   3
H1    2   -0.195122   -0.056278   -0.216671    11.00000   -1.50000
AFIX   0
N1    3    0.311487    0.301730    0.242910    11.00000    0.02342    0.02639 =
         0.02831   -0.00107    0.01288   -0.00154
N2    3    0.094939    0.502644   -0.062487    11.00000    0.03874    0.02733 =
         0.02825   -0.00161    0.01701   -0.00731
H72   2    0.105509    0.621054   -0.077371    11.00000    0.04860
C1    1    0.324331    0.465608    0.209951    11.00000    0.02087    0.02192 =
         0.03104   -0.00277    0.01367   -0.00034
C2    1    0.003727    0.347266   -0.107533    11.00000    0.02835    0.03031 =
         0.02770   -0.00152    0.01395   -0.00253
AFIX  23
H2A   2   -0.054067    0.436741   -0.146031    11.00000   -1.20000
H2B   2   -0.037973    0.285138   -0.086867    11.00000   -1.20000
AFIX   0
C11   1    0.448517    0.543960    0.326387    11.00000    0.02352    0.02977 =
         0.03215   -0.00333    0.01469    0.00147
C12   1    0.382174    0.339567    0.309036    11.00000    0.02271    0.02928 =
         0.02970   -0.00151    0.01365    0.00172
C13   1    0.392257    0.191644    0.357146    11.00000    0.03416    0.03410 =
         0.03486    0.00234    0.01818    0.00104
AFIX  43
H13   2    0.348432    0.052146    0.346144    11.00000   -1.20000
AFIX   0
C14   1    0.467414    0.252792    0.421103    11.00000    0.03900    0.04891 =
         0.03143    0.00553    0.01837    0.00771
AFIX  43
H14   2    0.475470    0.153388    0.454379    11.00000   -1.20000
AFIX   0
C15   1    0.531867    0.458040    0.437845    11.00000    0.03053    0.05311 =
         0.02813   -0.00590    0.01167    0.00514
AFIX  43
H15   2    0.582149    0.496231    0.482297    11.00000   -1.20000
AFIX   0
C16   1    0.524074    0.606291    0.391266    11.00000    0.02635    0.03962 =
         0.03421   -0.00933    0.01380    0.00027
AFIX  43
H16   2    0.568276    0.745399    0.402752    11.00000   -1.20000
AFIX   0
C21   1    0.267441    0.470781    0.139789    11.00000    0.02309    0.02446 =
         0.02996   -0.00095    0.01487    0.00026
C22   1    0.279653    0.660872    0.107969    11.00000    0.02812    0.02442 =
         0.03322   -0.00266    0.01416   -0.00573
AFIX  43
H22   2    0.328009    0.786617    0.132816    11.00000   -1.20000
AFIX   0
C23   1    0.223270    0.669107    0.041740    11.00000    0.03284    0.02516 =
         0.03389    0.00176    0.01765   -0.00438
AFIX  43
H23   2    0.233122    0.800377    0.021536    11.00000   -1.20000
AFIX   0
C24   1    0.150982    0.486117    0.003173    11.00000    0.02754    0.02463 =
         0.02986   -0.00074    0.01660    0.00040
C25   1    0.140713    0.292822    0.034826    11.00000    0.03523    0.02365 =
         0.03141   -0.00430    0.01855   -0.00584
AFIX  43
H25   2    0.094069    0.165170    0.010107    11.00000   -1.20000
AFIX   0
C26   1    0.197774    0.286545    0.101541    11.00000    0.03460    0.02283 =
         0.03209   -0.00093    0.02012   -0.00304
AFIX  43
H26   2    0.189574    0.154100    0.121977    11.00000   -1.20000
AFIX   0
C31   1    0.046262    0.147157   -0.129875    11.00000    0.02656    0.02752 =
         0.02159    0.00173    0.01305   -0.00273
C32   1   -0.038968    0.000376   -0.177242    11.00000    0.02535    0.02935 =
         0.02110    0.00381    0.01106   -0.00274
C33   1   -0.006501   -0.182666   -0.201649    11.00000    0.03439    0.03015 =
         0.02365   -0.00193    0.01277   -0.00450
AFIX  43
H33   2   -0.064859   -0.280551   -0.233979    11.00000   -1.20000
AFIX   0
C34   1    0.112108   -0.221558   -0.178395    11.00000    0.04000    0.03697 =
         0.03093   -0.00315    0.02042    0.00220
AFIX  43
H34   2    0.134754   -0.346718   -0.194879    11.00000   -1.20000
AFIX   0
C35   1    0.197145   -0.079330   -0.131490    11.00000    0.02794    0.04199 =
         0.03370   -0.00074    0.01654    0.00089
AFIX  43
H35   2    0.278085   -0.107317   -0.115494    11.00000   -1.20000
AFIX   0
C36   1    0.163995    0.104623   -0.107790    11.00000    0.02605    0.03501 =
         0.02736   -0.00231    0.01241   -0.00458
AFIX  43
H36   2    0.222797    0.203112   -0.075931    11.00000   -1.20000
HKLF 4 1  1.0000  0.0000  0.0000  0.0000 -1.0000  0.0000 -1.0000  0.0000 -1.0000
REM  ba462 in P 21/n             New: P21/c
REM R1 =  0.0334 for   3272 Fo > 4sig(Fo)  and  0.0453 for all   3953 data
REM    221 parameters refined using      0 restraints
END
WGHT      0.0417      0.6757
REM Highest difference peak  0.298,  deepest hole -0.234,  1-sigma level  0.042
Q1    1   0.0055  0.0861 -0.1528  11.00000  0.05    0.30
Q2    1   0.1690  0.5951  0.0216  11.00000  0.05    0.28
Q3    1   0.2992  0.4567  0.1742  11.00000  0.05    0.28
Q4    1   0.1588  0.3789  0.0181  11.00000  0.05    0.27
Q5    1   0.1014  0.1181 -0.1229  11.00000  0.05    0.26
;
data_global
_journal_date_recd_electronic     2011-11-03
_journal_date_accepted     2011-11-30
_journal_name_full     'Acta Crystallographica, Section E'
_journal_year     2012
_journal_volume     68
_journal_issue      1
_journal_page_first     o27
_journal_page_last     o27
_journal_paper_category     QO
_journal_paper_doi     10.1107/S1600536811051580
_journal_coeditor_code     GG2063
_publ_contact_author_name     'Dr Richard Betz'
_publ_contact_author_address
;
Department of Chemistry
Nelson Mandela Metropolitan University
Summerstrand Campus (South)
University Way
Summerstrand
PO Box 77000
Port Elizabeth 6031
South Africa
;
_publ_contact_author_email     'richard.betz@webmail.co.za'
_publ_contact_author_fax     '+27-41-504-4236'
_publ_contact_author_phone     '+27-41-504-4285'
_publ_section_title
;
2-({[4-(1,3-Benzothiazol-2-yl)phenyl]amino}methyl)phenol
;
loop_
    _publ_author_name
    _publ_author_address
    'Potgieter, Kim'
;
Nelson Mandela Metropolitan University
Summerstrand Campus
Department of Chemistry
University Way
Summerstrand
PO Box 77000
Port Elizabeth 6031
South Africa
;
    'Gerber, Thomas'
;
Nelson Mandela Metropolitan University
Summerstrand Campus
Department of Chemistry
University Way
Summerstrand
PO Box 77000
Port Elizabeth 6031
South Africa
;
    'Hosten, Eric'
;
Nelson Mandela Metropolitan University
Summerstrand Campus
Department of Chemistry
University Way
Summerstrand
PO Box 77000
Port Elizabeth 6031
South Africa
;
    'Betz, Richard'
;
Nelson Mandela Metropolitan University
Summerstrand Campus
Department of Chemistry
University Way
Summerstrand
PO Box 77000
Port Elizabeth 6031
South Africa
;
