# Supplementary material for: 2-({[4-(1,3-Benzothia­zol-2-yl)phen­yl]amino}methyl)­phenol
Source: Acta Crystallogr Sect E Struct Rep Online. 2011 Dec 3;68(Pt 1):o27. doi: 10.1107/S1600536811051580 (PMC3254391; doi:10.1107/S1600536811051580)
Supplement: Supplementary file 3 [file e-68-00o27-Isup3.hkl]

# 
# h,k,l, Fc-squared, Fo-squared, sigma(Fo-squared) and status flag 
# 
data_I
_shelx_title ' ba462 in P 21/n             New: P21/c' 
_shelx_refln_list_code          4 
_shelx_F_calc_maximum      164.49 
_exptl_crystal_F_000       696.00 
_reflns_d_resolution_high  0.7495 
 
loop_ 
 _symmetry_equiv_pos_as_xyz 
 'x, y, z' 
 '-x, y+1/2, -z+1/2' 
 '-x, -y, -z' 
 'x, -y-1/2, z-1/2' 
 
_cell_length_a    13.3260 
_cell_length_b     5.7940 
_cell_length_c    24.2246 
_cell_angle_alpha  90.000 
_cell_angle_beta  121.546 
_cell_angle_gamma  90.000 
 
_shelx_F_squared_multiplier     1.000 
 
loop_ 
 _refln_index_h 
 _refln_index_k 
 _refln_index_l 
 _refln_F_squared_calc 
 _refln_F_squared_meas 
 _refln_F_squared_sigma 
 _refln_observed_status 
   2   0   0     2336.01     2158.42     19.74 o 
   3   0   0     3427.08     3541.14     32.26 o 
   4   0   0       23.36       15.25      1.21 o 
   5   0   0      964.89      995.90      9.87 o 
   6   0   0      176.49      244.50      4.19 o 
   7   0   0     3215.70     3399.80     44.85 o 
   8   0   0      300.30      272.14      5.97 o 
   9   0   0        3.69        5.04      2.89 o 
  10   0   0       12.08       12.49      3.17 o 
  11   0   0       54.12       45.06      5.99 o 
  12   0   0        7.39        1.33      3.95 o 
  13   0   0       20.31       17.69      3.84 o 
  14   0   0        0.04       -3.81      5.17 o 
  15   0   0       27.34       20.69      5.99 o 
   1   1   0      305.73      338.19      2.25 o 
   2   1   0        2.76        1.16      0.51 o 
   3   1   0       19.70       23.41      0.78 o 
   4   1   0      713.81      736.19      5.22 o 
   5   1   0      909.68      888.68      7.33 o 
   6   1   0      333.28      353.98      3.70 o 
   7   1   0     1233.43     1259.11     10.30 o 
   8   1   0       31.89       24.15      1.70 o 
   9   1   0      622.79      621.35      7.49 o 
  10   1   0      547.57      509.40      6.77 o 
  11   1   0      413.21      425.85      6.13 o 
  12   1   0      340.70      334.05      5.74 o 
  13   1   0       34.24       41.09      5.27 o 
  14   1   0       50.47       51.36      4.81 o 
  15   1   0      160.46      154.08     10.07 o 
   0   2   0      702.62      671.04      6.07 o 
   1   2   0     1057.81      989.15      6.07 o 
   2   2   0      130.26      110.51      1.20 o 
   3   2   0      664.78      688.71      5.54 o 
   4   2   0        4.03        4.03      0.91 o 
   5   2   0     1466.26     1584.19     13.51 o 
   6   2   0      520.46      547.02      6.25 o 
   7   2   0      117.94       90.34      2.29 o 
   8   2   0       11.21        8.28      1.51 o 
   9   2   0      130.09      128.11      3.43 o 
  10   2   0      802.58      795.20      9.15 o 
  11   2   0      131.14      132.07      4.38 o 
  12   2   0        1.27        3.45      3.36 o 
  13   2   0       19.82       23.03      4.36 o 
  14   2   0       72.89       75.57      5.72 o 
   1   3   0      177.65      204.66      1.99 o 
   2   3   0      149.27      114.00      1.47 o 
   3   3   0       33.99       29.21      0.87 o 
   4   3   0      391.76      470.41      5.44 o 
   5   3   0        6.58        2.16      0.94 o 
   6   3   0        9.30        6.11      1.20 o 
   7   3   0      309.38      306.53      3.99 o 
   8   3   0       68.56       67.61      3.30 o 
   9   3   0        7.40        6.88      2.99 o 
  10   3   0       46.55       39.10      3.46 o 
  11   3   0       53.05       41.86      3.84 o 
  12   3   0       11.12        7.32      3.36 o 
  13   3   0       92.05      105.33      5.77 o 
   0   4   0      517.84      509.61     14.16 o 
   1   4   0       15.64       13.20      1.04 o 
   2   4   0        1.79        1.29      0.75 o 
   3   4   0       93.43       86.85      1.78 o 
   4   4   0      236.56      255.74      2.77 o 
   5   4   0      363.12      358.23      3.61 o 
   6   4   0       16.89       18.38      1.54 o 
   7   4   0       12.86       13.22      2.03 o 
   8   4   0       13.66       11.82      2.79 o 
   9   4   0       54.12       51.37      3.45 o 
  10   4   0       21.85       15.17      3.06 o 
  11   4   0       12.29       14.43      3.36 o 
  12   4   0        0.38        3.01      3.64 o 
   1   5   0       74.19       71.68      4.33 o 
   2   5   0      185.95      189.46      3.16 o 
   3   5   0      377.38      362.24      5.21 o 
   4   5   0        0.21       -1.02      1.02 o 
   5   5   0       42.99       47.14      2.38 o 
   6   5   0       95.04       92.00      2.64 o 
   7   5   0       25.93       20.18      2.59 o 
   8   5   0        0.15        0.32      2.11 o 
   9   5   0       98.43      103.21      3.67 o 
  10   5   0       51.70       55.00      3.40 o 
  11   5   0       51.20       51.56      3.59 o 
   0   6   0     1274.55     1323.02     32.12 o 
   1   6   0        2.16       -3.25      3.64 o 
   2   6   0       76.59       81.40      7.62 o 
   3   6   0      434.69      450.85      5.68 o 
   4   6   0        0.55       -0.42      1.64 o 
   5   6   0      103.27       93.44      3.03 o 
   6   6   0      231.97      238.62      4.56 o 
   7   6   0      191.61      196.40      4.15 o 
   8   6   0        2.21        3.50      2.32 o 
   9   6   0        4.03        2.23      2.37 o 
   1   7   0        2.31       -3.54      5.99 o 
   2   7   0       16.56       12.25      6.26 o 
   3   7   0      121.15      142.10     10.89 o 
   4   7   0      470.94      496.11     11.64 o 
   5   7   0      222.37      248.00      5.37 o 
   6   7   0       42.69       47.00      3.70 o 
 -15   1   1       34.58       35.58      4.69 o 
 -14   1   1       11.78        4.86      5.85 o 
 -13   1   1       12.67       12.75      3.84 o 
 -12   1   1      332.26      332.39      5.61 o 
 -11   1   1       43.37       40.97      2.58 o 
 -10   1   1      277.08      249.46      5.16 o 
  -9   1   1      370.10      381.03      4.82 o 
  -8   1   1      292.03      280.87      4.00 o 
  -7   1   1       56.42       68.59      2.14 o 
  -6   1   1      592.70      662.34      5.78 o 
  -5   1   1        0.06       -0.97      0.97 o 
  -4   1   1      571.65      585.11      4.26 o 
  -3   1   1       86.13       93.92      1.51 o 
  -2   1   1    13005.00    13112.35     90.02 o 
  -1   1   1    10919.39    10714.60     62.74 o 
   0   1   1        0.05       -0.23      0.23 o 
   1   1   1      104.50      130.61      1.16 o 
   2   1   1      208.87      161.50      1.75 o 
   3   1   1     2117.89     2156.90     14.05 o 
   4   1   1      205.90      212.53      2.26 o 
   5   1   1     1101.38     1159.47     10.09 o 
   6   1   1      109.58      122.37      2.46 o 
   7   1   1       90.38       90.27      2.66 o 
   8   1   1      170.42      164.17      3.30 o 
   9   1   1      740.99      729.95      8.47 o 
  10   1   1        0.22       -2.09      2.09 o 
  11   1   1       64.27       57.78      2.89 o 
  12   1   1        0.02       -1.90      2.95 o 
  13   1   1       18.93       15.01      3.23 o 
  14   1   1      130.10      145.73      6.78 o 
 -14   2   1       95.38      105.24      5.77 o 
 -13   2   1      162.41      169.58      6.39 o 
 -12   2   1      143.32      129.98      6.53 o 
 -11   2   1       37.37       22.29      2.71 o 
 -10   2   1      436.67      412.15      5.88 o 
  -9   2   1      323.40      302.35      4.23 o 
  -8   2   1        4.86        1.80      1.39 o 
  -7   2   1      360.24      385.16      4.07 o 
  -6   2   1     1393.18     1462.03     11.58 o 
  -5   2   1      257.80      229.74      2.89 o 
  -4   2   1      157.26      160.15      2.20 o 
  -3   2   1       24.18       19.99      0.84 o 
  -2   2   1     1701.74     1779.37     11.50 o 
  -1   2   1     1238.73     1221.77      8.91 o 
   0   2   1      718.54      732.26      4.50 o 
   1   2   1      801.03      844.55      4.76 o 
   2   2   1     2513.90     2584.34     16.96 o 
   3   2   1       43.69       45.47      2.17 o 
   4   2   1     1658.34     1905.88     16.00 o 
   5   2   1     1906.10     1982.93     15.28 o 
   6   2   1      396.08      371.48      3.91 o 
   7   2   1      391.06      364.21      4.10 o 
   8   2   1        0.67       -1.45      1.45 o 
   9   2   1      562.18      540.38      6.87 o 
  10   2   1       94.65       87.65      3.87 o 
  11   2   1       39.81       36.93      3.19 o 
  12   2   1       10.31        9.94      3.46 o 
  13   2   1      113.80      110.06      5.81 o 
  14   2   1      171.72      189.03     11.71 o 
 -14   3   1        2.49        1.33      3.91 o 
 -13   3   1        9.63        7.24      3.56 o 
 -12   3   1       88.48       72.83      4.41 o 
 -11   3   1       24.55       26.27      4.22 o 
 -10   3   1      295.52      285.19      6.92 o 
  -9   3   1       73.42       61.39      2.88 o 
  -8   3   1      514.73      480.06      7.62 o 
  -7   3   1        3.09        3.16      1.29 o 
  -6   3   1       31.83       33.20      1.35 o 
  -5   3   1      956.49      962.61     11.01 o 
  -4   3   1       71.82       91.42      1.62 o 
  -3   3   1     1453.04     1472.88      9.95 o 
  -2   3   1       23.03       16.68      0.67 o 
  -1   3   1      725.51      744.65      6.30 o 
   0   3   1       30.88       31.65      2.02 o 
   1   3   1     2800.50     2875.81     17.98 o 
   2   3   1       10.88       15.40      0.73 o 
   3   3   1     1459.73     1583.91     10.72 o 
   4   3   1     1017.79     1017.25      8.13 o 
   5   3   1       26.49       33.87      1.43 o 
   6   3   1        3.49        0.79      1.18 o 
   7   3   1       30.69       25.21      1.75 o 
   8   3   1      410.34      389.73      6.28 o 
   9   3   1      452.86      449.98      8.66 o 
  10   3   1       84.88       90.13      4.62 o 
  11   3   1       10.65        9.60      3.45 o 
  12   3   1       46.61       39.73      4.14 o 
  13   3   1       48.63       52.45      4.52 o 
 -13   4   1       14.40        7.40      3.84 o 
 -12   4   1      445.56      489.16     10.34 o 
 -11   4   1       30.69       30.43      3.64 o 
 -10   4   1       16.54       15.07      3.06 o 
  -9   4   1        4.38        5.52      2.72 o 
  -8   4   1       43.77       36.71      3.27 o 
  -7   4   1      889.26      935.40     17.27 o 
  -6   4   1      206.58      219.71      3.57 o 
  -5   4   1       30.63       27.00      1.28 o 
  -4   4   1      130.52      136.38      2.35 o 
  -3   4   1      128.95      122.87      1.89 o 
  -2   4   1      354.17      349.34      4.06 o 
  -1   4   1      292.50      253.19      3.23 o 
   0   4   1     1413.92     1387.99     14.01 o 
   1   4   1       14.30       20.52      0.80 o 
   2   4   1      123.24      115.78      1.80 o 
   3   4   1      112.32      102.35      1.95 o 
   4   4   1       63.16       52.35      1.58 o 
   5   4   1      945.19      952.69      8.96 o 
   6   4   1      251.40      249.77      3.61 o 
   7   4   1     1293.25     1301.24     18.67 o 
   8   4   1        1.43       -0.39      2.59 o 
   9   4   1       37.98       34.91      3.26 o 
  10   4   1        0.53       -2.28      2.98 o 
  11   4   1       26.77       20.15      3.64 o 
  12   4   1      445.36      487.83     10.30 o 
 -11   5   1       21.74       20.60      3.10 o 
 -10   5   1      126.42      134.89      4.63 o 
  -9   5   1      364.10      352.50      6.57 o 
  -8   5   1       19.59       24.39      2.32 o 
  -7   5   1        4.45        3.89      2.08 o 
  -6   5   1      122.18      111.18      2.69 o 
  -5   5   1       33.14       25.65      1.32 o 
  -4   5   1      388.63      366.67      4.81 o 
  -3   5   1      106.88      108.14      2.78 o 
  -2   5   1     1299.87     1309.70     12.27 o 
  -1   5   1      762.66      744.11     13.76 o 
   0   5   1      877.55      908.71     16.17 o 
   1   5   1      144.21      146.11      9.39 o 
   2   5   1       76.17       75.42      2.21 o 
   3   5   1      742.43      742.01      6.46 o 
   4   5   1       23.80       21.73      1.32 o 
   5   5   1       35.34       29.98      1.46 o 
   6   5   1      400.72      380.77      5.47 o 
   7   5   1       22.58       24.14      2.31 o 
   8   5   1        7.45        3.52      2.18 o 
   9   5   1       65.24       79.79      3.56 o 
  10   5   1       89.83       82.53      3.61 o 
  11   5   1       34.74       33.66      3.46 o 
  -9   6   1       40.64       42.87      2.76 o 
  -8   6   1       19.10       17.03      2.28 o 
  -7   6   1      120.21      129.74      3.51 o 
  -6   6   1      637.02      661.48      6.82 o 
  -5   6   1      225.20      225.50      5.12 o 
  -4   6   1      264.43      261.50      6.37 o 
  -3   6   1        9.36        5.80      1.43 o 
  -2   6   1      631.40      672.67     19.33 o 
  -1   6   1      118.48      112.87      6.62 o 
   0   6   1        9.15       10.24      3.75 o 
   1   6   1      603.27      627.62     12.89 o 
   2   6   1      180.96      172.59     10.07 o 
   3   6   1       55.76       59.27      3.65 o 
   4   6   1        0.03        0.41      1.65 o 
   5   6   1      383.93      387.50      4.72 o 
   6   6   1      125.49      122.59      3.39 o 
   7   6   1        0.84       -1.96      1.96 o 
   8   6   1       17.97       18.34      2.59 o 
   9   6   1       15.83        9.84      2.56 o 
  -6   7   1        0.02        3.48      2.63 o 
  -5   7   1       47.70       52.03      3.36 o 
  -4   7   1       17.03        8.98      5.99 o 
  -3   7   1       36.65       31.85      6.81 o 
  -2   7   1        9.28        0.00      5.99 o 
  -1   7   1        6.90       -4.36      4.36 o 
   0   7   1       22.22        8.71      6.53 o 
   1   7   1       28.88       20.96      5.99 o 
   2   7   1        0.05       -5.99      5.99 o 
   3   7   1        6.50        8.98      5.72 o 
   4   7   1        0.00       -0.57      5.44 o 
   5   7   1        5.16        3.39      2.34 o 
   6   7   1        0.25        3.99      2.57 o 
 -15   0   2      363.23      413.24     13.88 o 
 -14   0   2       96.56       92.71      5.29 o 
 -13   0   2      169.41      182.90      6.45 o 
 -12   0   2      407.14      410.06      8.66 o 
 -11   0   2      235.71      233.30      6.25 o 
 -10   0   2      112.18      110.91      4.99 o 
  -9   0   2      119.34      112.92      4.33 o 
  -8   0   2     1677.54     1589.36     22.04 o 
  -7   0   2      490.48      520.84      8.84 o 
  -6   0   2      101.78      122.24      2.55 o 
  -5   0   2      416.22      371.87      4.39 o 
  -4   0   2     3545.28     3634.02     33.21 o 
  -2   0   2     1081.99     1002.92      9.66 o 
  -1   0   2     5672.89     5568.55     71.90 o 
   0   0   2     5849.06     5743.18     74.11 o 
   1   0   2     1550.38     1577.86     12.93 o 
   2   0   2      581.75      571.01      5.72 o 
   3   0   2       16.04       12.90      1.15 o 
   4   0   2      172.24      159.71      2.69 o 
   5   0   2     1926.37     1946.61     18.48 o 
   6   0   2      890.92      886.12     13.09 o 
   7   0   2     3124.11     3133.63     41.58 o 
   8   0   2      385.32      378.18      8.58 o 
   9   0   2      324.54      319.89      7.12 o 
  10   0   2       61.35       55.84      5.04 o 
  11   0   2      282.15      274.29      7.51 o 
  12   0   2       89.63       86.17      4.99 o 
  13   0   2      124.87      140.38      6.45 o 
  14   0   2       85.46       69.15      7.08 o 
 -15   1   2       78.90       73.82      5.19 o 
 -14   1   2      193.69      197.22      8.50 o 
 -13   1   2      134.73      133.33      4.81 o 
 -12   1   2       66.17       59.62      3.10 o 
 -11   1   2      395.74      384.76      9.86 o 
 -10   1   2       24.50       25.38      2.24 o 
  -9   1   2      882.21      840.95      8.25 o 
  -8   1   2      851.33      889.08      8.42 o 
  -7   1   2       26.30       21.76      1.29 o 
  -6   1   2     1025.71     1101.63     10.90 o 
  -5   1   2      434.49      432.02      3.69 o 
  -4   1   2     4183.23     4362.90     28.10 o 
  -3   1   2    15938.49    15784.79    108.61 o 
  -2   1   2     1920.13     2028.59     13.99 o 
  -1   1   2       92.70      107.13      1.44 o 
   0   1   2     1146.77     1123.67      5.33 o 
   1   1   2      611.76      619.33      4.53 o 
   2   1   2        3.71        7.45      0.67 o 
   3   1   2      756.37      764.10      5.39 o 
   4   1   2     5034.71     5147.92     38.32 o 
   5   1   2        9.92       20.40      1.20 o 
   6   1   2      564.91      564.84      5.28 o 
   7   1   2      102.85       94.47      2.55 o 
   8   1   2       55.51       48.08      2.30 o 
   9   1   2      118.40      116.09      3.44 o 
  10   1   2      375.37      356.77      5.48 o 
  11   1   2      227.49      238.26      4.76 o 
  12   1   2       99.44       90.36      4.14 o 
  13   1   2      109.94      122.83     10.75 o 
  14   1   2       65.22       68.04      5.29 o 
 -15   2   2       50.47       55.85      7.49 o 
 -14   2   2        1.48        1.14      3.56 o 
 -13   2   2       23.59       16.34      3.75 o 
 -12   2   2        9.15       13.10      3.39 o 
 -11   2   2        3.12       -1.23      2.46 o 
 -10   2   2      278.12      266.08      4.66 o 
  -9   2   2      693.31      710.28     11.57 o 
  -8   2   2      103.22      117.39      2.57 o 
  -7   2   2      339.19      320.13      3.54 o 
  -6   2   2     1303.79     1326.80     11.56 o 
  -5   2   2      168.00      181.62      2.30 o 
  -4   2   2      226.75      213.84      3.15 o 
  -3   2   2     1684.28     1740.05     13.09 o 
  -2   2   2       71.18       42.60      1.12 o 
  -1   2   2      358.49      318.04      2.89 o 
   0   2   2      680.52      689.72      4.35 o 
   1   2   2      535.37      517.19      3.32 o 
   2   2   2     2687.81     2755.99     19.36 o 
   3   2   2      132.48      144.05      2.14 o 
   4   2   2     1243.68     1417.89     12.15 o 
   5   2   2       20.30       41.10      1.42 o 
   6   2   2      295.89      300.09      3.96 o 
   7   2   2      261.52      260.23      3.49 o 
   8   2   2      231.78      229.37      3.57 o 
   9   2   2      276.56      272.72      4.69 o 
  10   2   2      383.98      371.49      6.72 o 
  11   2   2       12.07       14.18      3.46 o 
  12   2   2      375.44      388.29     16.88 o 
  13   2   2       83.40       86.02      7.76 o 
  14   2   2       52.28       62.81      5.20 o 
 -14   3   2      179.94      183.01      7.01 o 
 -13   3   2        2.48       -3.54      3.54 o 
 -12   3   2        5.97        2.72      3.26 o 
 -11   3   2       57.15       55.20      3.84 o 
 -10   3   2       75.94       77.79      4.50 o 
  -9   3   2        0.17        0.86      2.09 o 
  -8   3   2       52.77       45.88      1.97 o 
  -7   3   2      434.50      414.29      4.27 o 
  -6   3   2      144.37      127.81      2.23 o 
  -5   3   2       17.64       22.83      1.08 o 
  -4   3   2      256.30      292.07      2.73 o 
  -3   3   2      403.50      344.93      3.01 o 
  -2   3   2       85.23       68.61      1.60 o 
  -1   3   2     1328.48     1487.40     11.93 o 
   0   3   2       10.67        8.28      0.64 o 
   1   3   2     1692.90     1852.44     11.75 o 
   2   3   2      313.90      327.99      2.71 o 
   3   3   2       88.93       73.56      1.49 o 
   4   3   2      617.88      636.72      5.76 o 
   5   3   2      259.42      260.04      3.31 o 
   6   3   2       64.07       61.59      2.19 o 
   7   3   2        1.83        3.95      1.42 o 
   8   3   2        1.55        3.14      2.19 o 
   9   3   2       75.05       89.68      4.52 o 
  10   3   2       13.13       14.09      3.06 o 
  11   3   2        2.85        1.74      3.81 o 
  12   3   2       38.28       38.95      8.98 o 
  13   3   2       23.76       20.11      4.22 o 
 -13   4   2        3.49       -0.29      3.45 o 
 -12   4   2        0.28        1.31      3.33 o 
 -11   4   2        0.12       -2.08      3.68 o 
 -10   4   2        0.10       -2.79      2.79 o 
  -9   4   2        1.08        2.09      2.67 o 
  -8   4   2      502.97      468.20      8.37 o 
  -7   4   2      180.92      190.80      4.01 o 
  -6   4   2      393.37      385.01      4.08 o 
  -5   4   2        6.38        5.74      1.13 o 
  -4   4   2       70.76       65.68      1.75 o 
  -3   4   2      500.81      463.29      5.94 o 
  -2   4   2      168.73      180.84      3.12 o 
  -1   4   2      154.17      130.76      2.38 o 
   0   4   2        6.05        5.32      1.06 o 
   1   4   2      145.87      143.61      1.84 o 
   2   4   2        1.39        0.38      0.93 o 
   3   4   2      116.57      117.17      2.16 o 
   4   4   2      140.91      137.27      2.27 o 
   5   4   2       37.61       38.56      1.35 o 
   6   4   2      398.48      372.87      5.30 o 
   7   4   2       64.77       60.16      4.49 o 
   8   4   2      182.94      165.12      5.08 o 
   9   4   2       27.71       16.77      3.68 o 
  10   4   2       24.89       18.64      3.36 o 
  11   4   2      108.22      120.09      5.77 o 
  12   4   2        0.15       -0.49      3.64 o 
 -12   5   2        0.69       -3.33      3.33 o 
 -11   5   2        2.27       -2.33      2.75 o 
 -10   5   2      107.60      119.66      4.36 o 
  -9   5   2      149.01      153.14      4.01 o 
  -8   5   2        7.16        6.23      2.08 o 
  -7   5   2       20.01       13.96      1.65 o 
  -6   5   2      100.92       93.01      2.45 o 
  -5   5   2      184.16      175.08      3.33 o 
  -4   5   2      149.77      145.78      3.20 o 
  -3   5   2      296.89      274.21      6.68 o 
  -2   5   2      555.51      580.09      6.19 o 
  -1   5   2        1.33       -1.34      1.34 o 
   0   5   2      614.43      611.09     11.93 o 
   1   5   2      211.29      222.01      5.86 o 
   2   5   2       42.68       37.17      1.39 o 
   3   5   2      101.37       93.83      2.31 o 
   4   5   2        6.36        5.95      1.25 o 
   5   5   2        5.41        8.27      1.56 o 
   6   5   2        8.47        7.49      2.04 o 
   7   5   2        0.81       -0.91      1.97 o 
   8   5   2        5.66        1.27      2.16 o 
   9   5   2       67.88       74.39      3.34 o 
  10   5   2        5.40        6.25      2.57 o 
 -10   6   2        5.47        6.80      2.75 o 
  -9   6   2        0.01        3.00      2.32 o 
  -8   6   2       85.90       97.34      3.41 o 
  -7   6   2       13.13       12.32      1.96 o 
  -6   6   2        1.78       -0.02      2.44 o 
  -5   6   2       45.56       32.78      3.68 o 
  -4   6   2        1.27       -0.82      1.63 o 
  -3   6   2      618.52      605.86      7.09 o 
  -2   6   2      120.86      113.46      5.96 o 
  -1   6   2      591.83      622.57     12.98 o 
   0   6   2       95.59       93.04      7.08 o 
   1   6   2      124.28      128.76      8.71 o 
   2   6   2      287.45      281.48     11.71 o 
   3   6   2        6.51        4.14      1.85 o 
   4   6   2        1.34       -2.30      2.57 o 
   5   6   2      179.08      203.96      3.88 o 
   6   6   2       79.59       81.75      3.09 o 
   7   6   2      146.17      152.15      3.90 o 
   8   6   2       31.00       38.70      2.76 o 
  -6   7   2       36.48       34.08      3.00 o 
  -5   7   2       30.97       33.17      4.80 o 
  -4   7   2      245.54      271.68     13.07 o 
  -3   7   2      203.09      212.06     11.71 o 
  -2   7   2        0.44       -5.44      5.44 o 
  -1   7   2        2.61       -4.03      4.03 o 
   0   7   2        0.04       -4.14      4.14 o 
   1   7   2        0.58       -3.54      5.99 o 
   2   7   2        3.68       -1.09      5.99 o 
   3   7   2      194.32      215.06     12.25 o 
   4   7   2      185.91      192.34      8.17 o 
   5   7   2        2.44       -0.79      3.66 o 
 -15   1   3       71.54       71.76      5.20 o 
 -14   1   3        7.51        7.71      3.14 o 
 -13   1   3       27.26       23.06      2.96 o 
 -12   1   3       22.09       14.68      2.41 o 
 -11   1   3      135.87      125.27      4.14 o 
 -10   1   3      629.81      628.29      7.52 o 
  -9   1   3       53.27       47.86      2.01 o 
  -8   1   3      577.07      640.84      6.48 o 
  -7   1   3      175.30      186.13      2.72 o 
  -6   1   3     2350.89     2483.77     19.27 o 
  -5   1   3       67.85       86.48      1.68 o 
  -4   1   3     1245.55     1216.21      8.17 o 
  -3   1   3    20705.25    20652.75    141.71 o 
  -2   1   3    11785.80    11780.30     81.37 o 
  -1   1   3     5815.23     5794.93     30.22 o 
   0   1   3     8584.08     8583.14     43.39 o 
   1   1   3     1467.37     1441.00     10.08 o 
   2   1   3     1042.03      993.80      6.74 o 
   3   1   3        3.79        1.54      0.72 o 
   4   1   3      201.60      212.12      2.59 o 
   5   1   3     1424.20     1495.36     11.80 o 
   6   1   3       39.34       28.96      1.46 o 
   7   1   3       11.77       19.63      1.65 o 
   8   1   3      820.95      815.00     10.14 o 
   9   1   3      223.90      214.77      4.31 o 
  10   1   3       28.84       28.20      2.52 o 
  11   1   3        1.43       -2.01      2.48 o 
  12   1   3       93.15       86.87      4.38 o 
  13   1   3      182.20      186.51      7.41 o 
  14   1   3        2.32       -0.92      4.36 o 
 -15   2   3       39.65       41.39      4.62 o 
 -14   2   3       23.20       16.20      3.85 o 
 -13   2   3      246.60      267.47      7.28 o 
 -12   2   3      246.14      220.96      6.52 o 
 -11   2   3      126.51      120.76      3.97 o 
 -10   2   3        1.46       -1.96      1.96 o 
  -9   2   3      167.87      164.51      2.93 o 
  -8   2   3      690.20      698.75      8.17 o 
  -7   2   3      122.03      129.30      2.40 o 
  -6   2   3      858.54      900.17      8.15 o 
  -5   2   3      470.34      495.34      4.41 o 
  -4   2   3     1744.61     1773.72     38.48 o 
  -3   2   3     1455.25     1493.35     11.33 o 
  -2   2   3      969.65     1023.97      6.24 o 
  -1   2   3      396.76      429.72      3.00 o 
   0   2   3       38.01       50.10      0.81 o 
   1   2   3      391.61      366.27      2.73 o 
   2   2   3     1115.53     1237.30      9.00 o 
   3   2   3      101.57       84.55      2.11 o 
   4   2   3       14.27       12.23      1.09 o 
   5   2   3      456.25      439.83      4.30 o 
   6   2   3      375.03      342.65      3.87 o 
   7   2   3      293.33      281.72      4.16 o 
   8   2   3       50.57       44.92      3.11 o 
   9   2   3      150.39      156.69      3.83 o 
  10   2   3      306.01      290.89      5.96 o 
  11   2   3        1.60        0.89      3.36 o 
  12   2   3       29.17       27.91      4.14 o 
  13   2   3      148.38      153.96      6.78 o 
 -14   3   3        1.06       -1.63      3.66 o 
 -13   3   3       32.33       28.21      3.75 o 
 -12   3   3        1.01       -3.17      3.17 o 
 -11   3   3       58.06       54.09      3.84 o 
 -10   3   3      111.86      117.03      4.88 o 
  -9   3   3      474.58      466.44      7.01 o 
  -8   3   3      279.27      280.03      3.51 o 
  -7   3   3        0.74        0.05      1.21 o 
  -6   3   3        0.00       -0.77      1.07 o 
  -5   3   3       14.19        9.88      1.00 o 
  -4   3   3     1179.99     1098.60      8.01 o 
  -3   3   3      265.90      235.75      2.32 o 
  -2   3   3     1963.51     1957.75     15.58 o 
  -1   3   3      119.74       94.56      1.69 o 
   0   3   3       52.85       66.86      1.15 o 
   1   3   3      157.65      185.49      1.74 o 
   2   3   3     2537.95     2702.16     17.88 o 
   3   3   3     1414.90     1480.58     10.18 o 
   4   3   3      231.35      211.36      2.82 o 
   5   3   3       26.73       16.82      1.23 o 
   6   3   3       62.02       47.05      1.85 o 
   7   3   3      190.98      171.19      3.57 o 
   8   3   3      641.14      618.06     10.68 o 
   9   3   3       59.79       57.20      6.67 o 
  10   3   3      220.85      214.21      6.45 o 
  11   3   3       99.05      105.22      5.85 o 
  12   3   3        2.06        2.45      3.81 o 
  13   3   3        0.01       -0.41      3.85 o 
 -13   4   3      121.61      127.16      6.15 o 
 -12   4   3       71.59       69.68      4.30 o 
 -11   4   3       59.28       63.77      5.31 o 
 -10   4   3       16.79       17.21      5.44 o 
  -9   4   3        0.67       -0.88      2.99 o 
  -8   4   3      493.03      486.56     12.28 o 
  -7   4   3       24.74       22.08      1.75 o 
  -6   4   3       10.32        6.94      1.30 o 
  -5   4   3      798.82      784.39      6.32 o 
  -4   4   3      483.93      459.68      3.94 o 
  -3   4   3      230.80      220.29      2.99 o 
  -2   4   3      201.61      200.64      3.11 o 
  -1   4   3      374.55      374.77      4.71 o 
   0   4   3      415.91      426.10      5.14 o 
   1   4   3       19.79       25.61      0.82 o 
   2   4   3      440.45      418.18      4.07 o 
   3   4   3      372.15      402.30      4.38 o 
   4   4   3      172.14      159.12      2.23 o 
   5   4   3      340.07      303.06      5.99 o 
   6   4   3      192.78      198.31      3.59 o 
   7   4   3      431.88      426.90      7.89 o 
   8   4   3       25.87       32.29      3.26 o 
   9   4   3      179.13      152.69      5.48 o 
  10   4   3       12.33       11.71      3.36 o 
  11   4   3      208.43      211.94      6.82 o 
  12   4   3      141.47      152.20      7.35 o 
 -12   5   3        6.57        2.11      3.26 o 
 -11   5   3       15.41        9.39      2.78 o 
 -10   5   3      267.61      268.20      7.39 o 
  -9   5   3      853.31      829.82      9.90 o 
  -8   5   3       15.61       12.70      2.11 o 
  -7   5   3      139.61      130.19      2.91 o 
  -6   5   3       33.23       30.05      1.65 o 
  -5   5   3        0.72       -0.13      1.06 o 
  -4   5   3        2.12        0.81      1.60 o 
  -3   5   3      751.51      757.15      8.80 o 
  -2   5   3     1003.24      989.89      9.60 o 
  -1   5   3        3.57        4.42      1.24 o 
   0   5   3       68.90       69.98      2.45 o 
   1   5   3      952.73      966.33     10.05 o 
   2   5   3       31.90       32.53      1.26 o 
   3   5   3      547.86      563.20      4.83 o 
   4   5   3      137.50      155.16      2.63 o 
   5   5   3        0.15        1.58      1.59 o 
   6   5   3       24.12       25.48      2.23 o 
   7   5   3       10.03        5.96      2.10 o 
   8   5   3      198.80      197.28      4.52 o 
   9   5   3      164.87      176.84      4.55 o 
  10   5   3       32.21       34.14      2.99 o 
 -10   6   3       19.65       18.63      2.53 o 
  -9   6   3        0.90        3.43      2.17 o 
  -8   6   3       12.10        6.61      2.09 o 
  -7   6   3       83.48       90.46      2.59 o 
  -6   6   3      164.62      160.37      8.46 o 
  -5   6   3      287.27      306.06      6.04 o 
  -4   6   3       19.20       19.34      1.79 o 
  -3   6   3       18.71       13.93      2.57 o 
  -2   6   3       31.10       29.31      1.92 o 
  -1   6   3       23.07       20.23      3.84 o 
   0   6   3      194.98      197.20      7.22 o 
   1   6   3      470.10      489.73     16.33 o 
   2   6   3      276.37      276.78      8.25 o 
   3   6   3      159.96      154.22      2.28 o 
   4   6   3       18.72       11.65      1.44 o 
   5   6   3       39.74       36.62      2.17 o 
   6   6   3       82.87       82.55      3.81 o 
   7   6   3       17.37       17.69      2.41 o 
   8   6   3        6.09       10.27      2.43 o 
  -7   7   3       64.18       72.20      4.09 o 
  -6   7   3       23.17       24.05      2.80 o 
  -5   7   3      118.83      110.66      9.53 o 
  -4   7   3       36.64       27.16      2.28 o 
  -3   7   3       37.36       26.13      6.53 o 
  -2   7   3       68.87       52.00      7.08 o 
  -1   7   3        0.11       -4.22      4.22 o 
   0   7   3        2.64        0.27      5.72 o 
   1   7   3        0.12       -5.99      5.99 o 
   2   7   3      247.34      265.69     12.52 o 
   3   7   3       13.00        2.18      5.72 o 
   4   7   3       23.25       24.24      4.91 o 
   5   7   3       12.34       17.56      2.69 o 
 -16   0   4        6.92       -2.45      5.44 o 
 -15   0   4      348.83      362.06     12.52 o 
 -14   0   4      110.95       97.71      6.13 o 
 -13   0   4      118.85      142.52      6.15 o 
 -12   0   4      707.49      690.22     12.13 o 
 -11   0   4      602.57      638.91     11.16 o 
 -10   0   4       20.87       34.92      3.26 o 
  -9   0   4      766.58      782.80     12.32 o 
  -8   0   4     1144.90     1183.06     16.84 o 
  -7   0   4      131.78       99.10      3.06 o 
  -6   0   4      272.77      257.89      3.64 o 
  -5   0   4      189.10      165.05      2.72 o 
  -4   0   4    27056.78    27028.92    245.34 o 
  -3   0   4      402.68      477.63      4.97 o 
  -2   0   4     3706.10     3708.97     34.09 o 
  -1   0   4      567.37      555.07      4.94 o 
   0   0   4     2244.27     2298.60     20.96 o 
   1   0   4     3368.72     3322.93     27.15 o 
   2   0   4     1916.85     1833.30     15.24 o 
   3   0   4       98.75      113.53      2.35 o 
   4   0   4       81.41       72.53      2.28 o 
   5   0   4      230.40      236.93      5.29 o 
   6   0   4      292.40      268.26      5.87 o 
   7   0   4     2543.21     2561.41     34.65 o 
   8   0   4        9.43        7.22      2.87 o 
   9   0   4      498.46      484.63      9.24 o 
  10   0   4        0.11       -3.06      3.06 o 
  11   0   4     1596.12     1616.64     23.96 o 
  12   0   4      380.44      404.80      9.24 o 
  13   0   4      212.30      240.38     11.16 o 
 -16   1   4       72.80       97.73      8.44 o 
 -15   1   4       90.27       94.74      5.58 o 
 -14   1   4      115.94      117.53      4.61 o 
 -13   1   4       67.03       71.00      3.61 o 
 -12   1   4       11.50        6.89      2.23 o 
 -11   1   4      275.81      253.57      4.73 o 
 -10   1   4       16.35       18.58      1.87 o 
  -9   1   4     1481.31     1542.44     13.73 o 
  -8   1   4      249.46      243.97      3.45 o 
  -7   1   4      330.15      331.18      4.26 o 
  -6   1   4     1145.24     1275.38     12.30 o 
  -5   1   4     3184.15     3329.98     23.12 o 
  -4   1   4    22338.71    22244.85    143.05 o 
  -3   1   4     3755.11     3781.54     26.05 o 
  -2   1   4     3505.82     3511.43     21.70 o 
  -1   1   4       51.81       45.20      0.92 o 
   0   1   4     2711.47     2732.04     15.35 o 
   1   1   4      523.17      515.97      3.54 o 
   2   1   4       10.87        7.14      0.77 o 
   3   1   4     3019.95     3096.80     23.30 o 
   4   1   4      617.89      570.97      5.19 o 
   5   1   4      583.08      571.32      5.26 o 
   6   1   4      354.01      396.77      4.31 o 
   7   1   4       18.90       14.14      1.90 o 
   8   1   4       93.84       83.48      3.37 o 
   9   1   4      154.59      141.95      5.57 o 
  10   1   4      148.15      141.81      4.72 o 
  11   1   4       13.19       14.07      2.58 o 
  12   1   4       25.79       28.43      4.11 o 
  13   1   4       13.62       18.99      4.33 o 
 -15   2   4        7.62        4.84      3.72 o 
 -14   2   4       10.00        7.45      3.84 o 
 -13   2   4       86.36       81.43      4.81 o 
 -12   2   4       70.73       78.06      4.19 o 
 -11   2   4       74.95       64.63      3.82 o 
 -10   2   4      264.47      271.09      4.52 o 
  -9   2   4        0.97       -0.56      1.44 o 
  -8   2   4       32.55       37.76      1.61 o 
  -7   2   4       50.67       56.15      1.85 o 
  -6   2   4      192.24      143.53      2.45 o 
  -5   2   4      860.45      990.34      7.93 o 
  -4   2   4     1550.84     1767.42     13.45 o 
  -3   2   4      808.56      855.84      7.28 o 
  -2   2   4     3831.13     3824.00     22.53 o 
  -1   2   4     1730.84     1807.27      9.80 o 
   0   2   4      521.65      547.31      3.29 o 
   1   2   4     7254.08     7434.77     44.00 o 
   2   2   4     1971.68     2241.90     17.26 o 
   3   2   4       40.04       46.54      1.51 o 
   4   2   4      153.06      149.11      2.33 o 
   5   2   4      702.32      687.64      6.17 o 
   6   2   4     1077.00     1096.44      9.24 o 
   7   2   4      898.57      897.27      8.18 o 
   8   2   4      662.14      680.88     10.39 o 
   9   2   4      111.22      109.43      3.60 o 
  10   2   4       42.05       42.67      3.84 o 
  11   2   4        6.60        9.97      3.45 o 
  12   2   4       37.63       43.24      4.33 o 
  13   2   4       93.80       98.55      5.77 o 
 -14   3   4       54.34       54.34      7.21 o 
 -13   3   4       22.32       17.39      3.56 o 
 -12   3   4       23.99       19.40      3.45 o 
 -11   3   4       40.74       37.96      3.36 o 
 -10   3   4       63.68       63.75      3.19 o 
  -9   3   4      282.80      277.15      5.08 o 
  -8   3   4      177.52      176.05      2.88 o 
  -7   3   4       69.78       64.02      2.00 o 
  -6   3   4      323.36      305.97      3.25 o 
  -5   3   4      308.29      303.83      3.16 o 
  -4   3   4      342.19      325.95      2.91 o 
  -3   3   4      107.92       91.41      1.48 o 
  -2   3   4      738.97      786.16      6.72 o 
  -1   3   4       97.86      113.39      1.99 o 
   0   3   4       27.87       13.07      0.75 o 
   1   3   4      272.75      273.67      2.24 o 
   2   3   4       41.14       35.49      1.04 o 
   3   3   4        2.28        4.10      0.94 o 
   4   3   4      666.42      683.01      5.91 o 
   5   3   4        9.35       10.92      1.45 o 
   6   3   4      155.60      141.29      2.76 o 
   7   3   4       17.56       17.38      2.35 o 
   8   3   4       21.40       25.85      3.17 o 
   9   3   4      316.52      304.33      7.31 o 
  10   3   4       69.80       85.34      4.80 o 
  11   3   4        1.17       -3.56      3.56 o 
  12   3   4       42.11       38.02      4.41 o 
 -13   4   4       15.82       13.73      3.72 o 
 -12   4   4       56.71       45.00      3.91 o 
 -11   4   4      100.13       91.02      4.77 o 
 -10   4   4        0.09       -2.63      2.75 o 
  -9   4   4      111.54      103.97      6.67 o 
  -8   4   4        2.71       -1.44      2.71 o 
  -7   4   4       77.71       71.48      2.58 o 
  -6   4   4      225.07      223.16      2.97 o 
  -5   4   4      141.85      162.65      2.26 o 
  -4   4   4      425.04      398.38      4.82 o 
  -3   4   4       41.28       37.41      1.57 o 
  -2   4   4       54.12       45.31      1.90 o 
  -1   4   4        3.19        3.79      1.31 o 
   0   4   4      460.55      445.71      5.16 o 
   1   4   4      481.48      536.72      5.12 o 
   2   4   4        5.96        4.80      0.98 o 
   3   4   4       13.38        9.24      1.04 o 
   4   4   4       83.47       85.35      2.12 o 
   5   4   4       48.06       44.54      2.09 o 
   6   4   4      421.45      379.76      5.63 o 
   7   4   4       50.76       42.18      3.36 o 
   8   4   4        6.13       -1.22      2.98 o 
   9   4   4       31.73       25.65      3.45 o 
  10   4   4        4.45        7.29      3.40 o 
  11   4   4        2.22        6.53      6.53 o 
 -12   5   4      114.71      129.38      7.76 o 
 -11   5   4        2.21        3.93      2.80 o 
 -10   5   4      173.21      162.67      5.68 o 
  -9   5   4        1.54        1.06      2.82 o 
  -8   5   4        9.82        9.98      2.01 o 
  -7   5   4        0.73       -1.39      1.39 o 
  -6   5   4        9.97        8.88      1.35 o 
  -5   5   4       41.80       43.64      2.16 o 
  -4   5   4      141.48      142.00      3.29 o 
  -3   5   4      463.18      455.87      5.73 o 
  -2   5   4       79.09       77.61      2.56 o 
  -1   5   4      260.16      265.16      6.29 o 
   0   5   4        9.36        7.98      1.40 o 
   1   5   4      566.62      549.14      6.63 o 
   2   5   4       83.23       72.37      2.65 o 
   3   5   4      204.93      199.25      2.99 o 
   4   5   4       30.19       29.47      1.38 o 
   5   5   4      148.50      153.94      3.77 o 
   6   5   4       82.69       75.72      4.01 o 
   7   5   4      178.19      162.33      5.38 o 
   8   5   4        2.20       -0.82      2.55 o 
   9   5   4       28.46       23.24      2.72 o 
  10   5   4      128.70      140.50      4.69 o 
 -10   6   4        6.54        5.71      2.37 o 
  -9   6   4       94.64      112.52      3.68 o 
  -8   6   4       47.26       49.51      2.59 o 
  -7   6   4        0.94       -0.37      2.42 o 
  -6   6   4        0.43       -2.36      2.36 o 
  -5   6   4       29.21       30.20      2.68 o 
  -4   6   4      520.25      527.83      6.64 o 
  -3   6   4      398.18      401.66      5.76 o 
  -2   6   4       55.06       58.19      2.14 o 
  -1   6   4       49.05       45.46      4.33 o 
   0   6   4      224.66      230.42     11.03 o 
   1   6   4      297.21      296.18     12.52 o 
   2   6   4       98.14      107.01      2.59 o 
   3   6   4      155.81      154.43      3.72 o 
   4   6   4       18.31       16.05      1.87 o 
   5   6   4      101.91      104.15      3.34 o 
   6   6   4        6.50        9.68      2.16 o 
   7   6   4       48.89       46.04      2.74 o 
   8   6   4      133.99      129.95      4.16 o 
  -7   7   4      189.44      206.22      5.49 o 
  -6   7   4       42.69       39.68      3.45 o 
  -5   7   4       98.06       96.59      3.78 o 
  -4   7   4      470.67      521.19      9.19 o 
  -3   7   4       11.13        4.90      5.72 o 
  -2   7   4       90.61       72.68      7.35 o 
  -1   7   4       36.07       22.47      4.71 o 
   0   7   4       64.22       50.09      7.62 o 
   1   7   4        5.15        2.72      6.26 o 
   2   7   4       55.27       56.62      7.35 o 
   3   7   4      155.53      166.87     11.71 o 
   4   7   4        1.07        1.23      2.53 o 
   5   7   4       96.32      111.88     10.62 o 
 -16   1   5       82.89       74.86      7.35 o 
 -15   1   5       74.19       70.96      4.07 o 
 -14   1   5       31.80       29.25      3.29 o 
 -13   1   5       16.28       11.35      2.88 o 
 -12   1   5       78.61       69.45      3.54 o 
 -11   1   5      398.28      387.01      5.61 o 
 -10   1   5      558.39      592.89      6.45 o 
  -9   1   5       45.12       44.28      1.90 o 
  -8   1   5       19.33       15.13      1.56 o 
  -7   1   5      471.13      505.31      4.76 o 
  -6   1   5     2388.58     2558.07     19.43 o 
  -5   1   5     2441.35     2679.38     18.70 o 
  -4   1   5       18.31       15.79      0.81 o 
  -3   1   5     1273.17     1307.12      9.24 o 
  -2   1   5     4562.32     4376.98     37.15 o 
  -1   1   5     2234.03     2193.91     11.04 o 
   0   1   5      586.22      600.51      3.70 o 
   1   1   5      114.56      100.51      1.80 o 
   2   1   5       21.93       17.46      0.86 o 
   3   1   5      477.49      505.59      4.61 o 
   4   1   5        0.10       -1.09      1.09 o 
   5   1   5        1.78        1.09      1.16 o 
   6   1   5       46.09       52.26      2.12 o 
   7   1   5      238.08      246.07      4.32 o 
   8   1   5      455.44      427.36      6.02 o 
   9   1   5       28.24       24.53      2.44 o 
  10   1   5      436.62      437.92      8.68 o 
  11   1   5       15.34       15.17      3.70 o 
  12   1   5      112.48      109.33      6.01 o 
  13   1   5        0.93       -0.18      4.14 o 
 -15   2   5       15.22       17.61      4.04 o 
 -14   2   5       55.68       54.58      7.35 o 
 -13   2   5      148.71      148.88      6.04 o 
 -12   2   5       15.11       12.64      2.61 o 
 -11   2   5      783.82      778.65      9.04 o 
 -10   2   5      118.99      112.69      3.37 o 
  -9   2   5       40.77       36.98      1.72 o 
  -8   2   5       40.13       39.67      1.57 o 
  -7   2   5      967.82      933.76      7.78 o 
  -6   2   5     5424.38     5775.32     47.07 o 
  -5   2   5      790.80      793.18      6.52 o 
  -4   2   5        4.10       -0.84      0.84 o 
  -3   2   5      313.48      347.29      3.13 o 
  -2   2   5      966.67      976.94      6.01 o 
  -1   2   5      581.12      626.39      3.68 o 
   0   2   5        0.12       -0.20      0.61 o 
   1   2   5      893.95      877.73      6.27 o 
   2   2   5       14.48       27.40      1.07 o 
   3   2   5       90.25       76.42      1.79 o 
   4   2   5        6.42        4.88      1.14 o 
   5   2   5      499.81      526.95      5.07 o 
   6   2   5        4.03        9.29      1.47 o 
   7   2   5       49.97       45.53      2.04 o 
   8   2   5      263.14      260.67      5.07 o 
   9   2   5       22.02       19.42      2.56 o 
  10   2   5       18.84       16.95      3.46 o 
  11   2   5        8.07       10.53      3.56 o 
  12   2   5      158.23      169.31      7.02 o 
 -15   3   5        1.95       -0.73      3.91 o 
 -14   3   5       37.71       43.06      4.22 o 
 -13   3   5        0.61       -0.91      3.17 o 
 -12   3   5       53.94       48.20      3.75 o 
 -11   3   5      307.52      297.71      7.08 o 
 -10   3   5       46.64       36.32      2.62 o 
  -9   3   5      963.56      950.94     10.53 o 
  -8   3   5      115.43      105.94      2.56 o 
  -7   3   5     1015.53      985.19      8.18 o 
  -6   3   5      964.58      994.47      8.09 o 
  -5   3   5        1.56       -0.86      0.86 o 
  -4   3   5     1475.12     1534.26     10.92 o 
  -3   3   5        0.38        1.71      0.70 o 
  -2   3   5      852.74      824.44      5.92 o 
  -1   3   5     2749.58     2848.64     20.36 o 
   0   3   5      544.89      662.11      4.55 o 
   1   3   5     1183.13     1268.28      8.72 o 
   2   3   5      853.74      873.89      5.92 o 
   3   3   5     1812.52     1750.55     13.29 o 
   4   3   5      905.73      880.89      9.08 o 
   5   3   5     1026.98     1028.12     12.95 o 
   6   3   5      145.51      141.37      3.02 o 
   7   3   5        0.41       -2.59      2.59 o 
   8   3   5       71.07       69.46      9.53 o 
   9   3   5      100.08       96.17      5.10 o 
  10   3   5      581.03      597.49     11.26 o 
  11   3   5        5.49        8.58      3.66 o 
  12   3   5       33.33       37.96      4.50 o 
 -14   4   5        9.54       13.80      3.84 o 
 -13   4   5      217.36      238.50      9.66 o 
 -12   4   5      190.92      183.06     11.30 o 
 -11   4   5        9.32       13.55      2.98 o 
 -10   4   5        2.94        5.63      2.87 o 
  -9   4   5       44.80       38.70      3.06 o 
  -8   4   5      430.92      417.91     11.11 o 
  -7   4   5      139.26      128.72      2.68 o 
  -6   4   5      789.02      756.25      7.63 o 
  -5   4   5     2221.51     2208.21     18.09 o 
  -4   4   5      287.85      301.25      3.63 o 
  -3   4   5      382.26      363.32      3.92 o 
  -2   4   5      393.26      406.94      4.16 o 
  -1   4   5     1181.79     1241.11     12.87 o 
   0   4   5      493.09      448.35      4.45 o 
   1   4   5      212.50      213.59      2.45 o 
   2   4   5      727.75      688.98      5.66 o 
   3   4   5       48.04       48.15      1.31 o 
   4   4   5       42.48       32.22      1.70 o 
   5   4   5       89.88       69.57      3.01 o 
   6   4   5      128.57      159.48      3.70 o 
   7   4   5      141.03      134.07      5.17 o 
   8   4   5      316.26      299.26      7.02 o 
   9   4   5      234.21      241.72      6.64 o 
  10   4   5       13.38       12.81      3.64 o 
  11   4   5       24.19       26.89      4.03 o 
 -12   5   5       47.15       45.59      3.99 o 
 -11   5   5      167.55      173.87      4.99 o 
 -10   5   5       88.21      102.51      3.95 o 
  -9   5   5      153.19      149.76      4.13 o 
  -8   5   5      338.94      340.60      5.24 o 
  -7   5   5       52.17       58.54      2.19 o 
  -6   5   5      156.95      162.61      3.52 o 
  -5   5   5       90.65       83.71      4.05 o 
  -4   5   5      700.10      692.23     11.59 o 
  -3   5   5      229.42      219.76      3.56 o 
  -2   5   5      809.50      808.05      9.08 o 
  -1   5   5      258.69      248.31      3.86 o 
   0   5   5      538.99      547.74      6.58 o 
   1   5   5      474.63      470.08      4.96 o 
   2   5   5       46.95       40.51      1.57 o 
   3   5   5      165.11      167.32      4.23 o 
   4   5   5       55.28       53.46      2.83 o 
   5   5   5      136.33      135.69      3.65 o 
   6   5   5        1.73       -0.04      2.10 o 
   7   5   5       12.17        6.11      2.29 o 
   8   5   5      194.35      190.28      4.64 o 
   9   5   5      120.67      152.07      5.16 o 
 -10   6   5      163.52      181.85      4.91 o 
  -9   6   5        0.29        0.86      2.13 o 
  -8   6   5        8.77        6.05      1.84 o 
  -7   6   5       13.15       14.10      2.63 o 
  -6   6   5      522.33      538.61      8.49 o 
  -5   6   5        6.61        7.17      3.25 o 
  -4   6   5       36.52       34.93      2.02 o 
  -3   6   5       90.48       88.25      2.96 o 
  -2   6   5        0.43       -1.41      1.41 o 
  -1   6   5        3.68        2.87      2.08 o 
   0   6   5       24.90       19.13      1.56 o 
   1   6   5      132.66      134.67      3.09 o 
   2   6   5        2.55        0.75      1.18 o 
   3   6   5       39.64       35.18      1.61 o 
   4   6   5        1.74        1.81      1.80 o 
   5   6   5      288.87      306.93      5.42 o 
   6   6   5       10.86       10.72      2.24 o 
   7   6   5       38.42       41.36      3.14 o 
  -7   7   5       14.18       14.18      2.94 o 
  -6   7   5       25.12       24.85      3.51 o 
  -5   7   5       13.38       16.01      6.40 o 
  -4   7   5       63.07       55.23      3.50 o 
  -3   7   5      322.87      349.27     13.88 o 
  -2   7   5        0.83       -4.04      4.04 o 
  -1   7   5       24.77       18.98      4.80 o 
   0   7   5        0.54       -4.90      5.72 o 
   1   7   5       66.14       59.89      7.89 o 
   2   7   5       42.57       28.58      7.08 o 
   3   7   5        4.76        2.18      6.26 o 
   4   7   5        1.69        1.40      1.62 o 
 -16   0   6       30.60       32.12      5.99 o 
 -15   0   6        0.98        0.82      5.17 o 
 -14   0   6        0.34       -3.17      3.17 o 
 -13   0   6       75.90       94.58      5.35 o 
 -12   0   6     2391.98     2319.59     34.03 o 
 -11   0   6       57.17       47.13      3.46 o 
 -10   0   6       54.76       47.52      3.68 o 
  -9   0   6       13.21        8.35      2.40 o 
  -8   0   6     3908.88     4132.39     46.84 o 
  -7   0   6     1727.08     2132.50     23.26 o 
  -6   0   6     2315.55     2400.25     22.36 o 
  -5   0   6     1414.68     1355.19     12.93 o 
  -4   0   6     3598.46     3684.70     33.62 o 
  -3   0   6       37.62       41.88      1.47 o 
  -2   0   6     1529.63     1586.55     14.84 o 
  -1   0   6    15982.50    16286.09    135.63 o 
   0   0   6     2379.64     2297.34     21.13 o 
   1   0   6      684.09      683.77      6.21 o 
   2   0   6     3895.05     3982.69     36.48 o 
   3   0   6       95.43       93.44      2.21 o 
   4   0   6      260.75      286.43      5.58 o 
   5   0   6      849.96     1015.95     14.82 o 
   6   0   6       77.60       74.96      3.94 o 
   7   0   6     1777.37     1736.38     24.54 o 
   8   0   6      199.44      188.13      5.96 o 
   9   0   6      524.07      529.43     11.03 o 
  10   0   6      970.07     1003.56     16.36 o 
  11   0   6       34.57       27.66      6.94 o 
  12   0   6        1.20       -4.63      5.44 o 
 -16   1   6       56.75       62.54      5.72 o 
 -15   1   6      130.39      157.88      5.29 o 
 -14   1   6      142.90      133.01      5.03 o 
 -13   1   6        0.01        1.99      2.28 o 
 -12   1   6       26.82       20.67      2.34 o 
 -11   1   6      154.52      148.94      3.80 o 
 -10   1   6      126.16      119.50      3.16 o 
  -9   1   6      202.90      195.04      3.42 o 
  -8   1   6     1408.04     1454.33     12.78 o 
  -7   1   6     8604.32     8933.85     66.29 o 
  -6   1   6      210.01      245.30      2.93 o 
  -5   1   6      648.83      644.15      5.06 o 
  -4   1   6       12.26       10.30      0.79 o 
  -3   1   6      366.28      400.53      3.12 o 
  -2   1   6    10240.71    10278.63     60.94 o 
  -1   1   6     3110.65     3271.51     17.60 o 
   0   1   6     1775.40     1787.34     10.13 o 
   1   1   6      873.32      900.23      6.26 o 
   2   1   6       96.97       90.69      1.70 o 
   3   1   6     5123.51     5385.93     37.16 o 
   4   1   6      643.55      633.81      5.25 o 
   5   1   6      134.27      119.70      2.41 o 
   6   1   6      179.20      175.58      4.87 o 
   7   1   6       21.12       19.42      2.21 o 
   8   1   6      751.91      763.19      8.98 o 
   9   1   6       94.06      103.53      3.73 o 
  10   1   6       70.16       70.64      3.19 o 
  11   1   6      180.64      181.57      5.39 o 
  12   1   6      120.05      127.14      6.64 o 
  13   1   6        9.86       13.20      4.41 o 
 -16   2   6        6.68        4.44      4.22 o 
 -15   2   6        5.51        1.76      3.72 o 
 -14   2   6       23.70       15.41      3.75 o 
 -13   2   6       42.26       40.79      3.04 o 
 -12   2   6       10.49        8.65      2.46 o 
 -11   2   6      228.75      225.15      4.39 o 
 -10   2   6      117.71      110.36      2.99 o 
  -9   2   6       98.65       93.45      2.42 o 
  -8   2   6     1126.61     1138.87     14.69 o 
  -7   2   6     4143.65     4196.44     34.57 o 
  -6   2   6        1.08       -1.01      1.01 o 
  -5   2   6       78.24       63.78      1.61 o 
  -4   2   6        1.36       -0.83      0.83 o 
  -3   2   6        0.00        0.35      0.67 o 
  -2   2   6       33.89       57.41      1.20 o 
  -1   2   6      154.97      183.15      1.65 o 
   0   2   6     4488.58     4774.22     29.76 o 
   1   2   6     1710.80     1614.66     13.40 o 
   2   2   6       70.76       53.51      1.86 o 
   3   2   6        9.56        9.64      1.02 o 
   4   2   6      900.73      918.64      8.10 o 
   5   2   6      967.69     1024.26      8.65 o 
   6   2   6        2.32       -1.14      1.46 o 
   7   2   6       45.91       42.74      2.41 o 
   8   2   6      482.38      492.58      6.70 o 
   9   2   6        7.09        6.94      3.27 o 
  10   2   6       82.11       69.75      4.76 o 
  11   2   6       44.50       50.61      4.52 o 
  12   2   6       14.69       18.03      7.62 o 
 -15   3   6        0.08       -0.14      3.75 o 
 -14   3   6        1.72        3.46      3.56 o 
 -13   3   6        0.16       -0.94      4.90 o 
 -12   3   6        2.88        1.50      2.98 o 
 -11   3   6      147.68      146.62      5.35 o 
 -10   3   6        9.74        9.61      2.30 o 
  -9   3   6        6.42        4.37      1.80 o 
  -8   3   6       12.86        9.51      1.41 o 
  -7   3   6      148.88      134.26      2.41 o 
  -6   3   6       20.70       17.46      1.18 o 
  -5   3   6        4.93       -0.20      0.72 o 
  -4   3   6      262.80      265.41      2.52 o 
  -3   3   6     1295.34     1391.65     10.15 o 
  -2   3   6       70.25       61.04      1.31 o 
  -1   3   6        0.92       -0.33      0.63 o 
   0   3   6      597.36      635.97      4.70 o 
   1   3   6       51.92       80.34      1.54 o 
   2   3   6       31.64       28.29      0.95 o 
   3   3   6       20.62       26.39      1.05 o 
   4   3   6      429.87      435.78      4.96 o 
   5   3   6        1.31        0.52      1.37 o 
   6   3   6       28.85       24.81      2.07 o 
   7   3   6       21.48       18.93      3.08 o 
   8   3   6      394.70      408.73      8.36 o 
   9   3   6       42.94       44.50      3.94 o 
  10   3   6       13.82        4.80      3.54 o 
  11   3   6       58.22       64.55      4.90 o 
 -14   4   6       22.57       21.57      5.85 o 
 -13   4   6        8.74        7.48      3.53 o 
 -12   4   6       61.19       59.09      6.13 o 
 -11   4   6        0.22        1.55      3.13 o 
 -10   4   6      123.70      109.20      4.76 o 
  -9   4   6        1.15       -2.35      2.35 o 
  -8   4   6       52.47       59.08      2.77 o 
  -7   4   6      590.15      567.73      6.96 o 
  -6   4   6       10.92        9.64      1.30 o 
  -5   4   6       59.95       49.58      3.30 o 
  -4   4   6        0.86       -1.19      1.19 o 
  -3   4   6        4.60        6.91      1.23 o 
  -2   4   6      390.52      430.85      4.50 o 
  -1   4   6       49.60       43.12      1.18 o 
   0   4   6      125.20      132.15      1.86 o 
   1   4   6      249.14      241.55      2.49 o 
   2   4   6      319.90      316.88      3.32 o 
   3   4   6       24.40       14.95      1.12 o 
   4   4   6        6.23        5.30      1.28 o 
   5   4   6       55.62       30.87      2.19 o 
   6   4   6      174.02      151.65      3.83 o 
   7   4   6       96.26       83.20      4.77 o 
   8   4   6        3.85        6.26      3.08 o 
   9   4   6       46.70       46.73      4.03 o 
  10   4   6       69.17       68.76      4.62 o 
 -12   5   6       23.67       24.38      4.90 o 
 -11   5   6       45.87       39.30      3.13 o 
 -10   5   6       33.58       33.12      2.85 o 
  -9   5   6        9.51        6.54      2.36 o 
  -8   5   6        0.12       -0.10      1.51 o 
  -7   5   6      231.24      227.51      3.39 o 
  -6   5   6       51.42       43.76      1.78 o 
  -5   5   6       18.02       22.05      1.94 o 
  -4   5   6      552.57      545.20     11.32 o 
  -3   5   6      290.16      304.91      4.25 o 
  -2   5   6      257.70      247.94      4.64 o 
  -1   5   6        0.04       -1.42      1.53 o 
   0   5   6      257.72      254.86      4.45 o 
   1   5   6      481.78      478.46      4.63 o 
   2   5   6        4.63        2.15      1.24 o 
   3   5   6      158.72      154.09      2.71 o 
   4   5   6        0.52        0.42      1.83 o 
   5   5   6      123.78      136.98      3.62 o 
   6   5   6        2.27        0.26      2.36 o 
   7   5   6      166.73      159.35      4.23 o 
   8   5   6        0.72        0.52      2.45 o 
   9   5   6       99.16      100.45      4.13 o 
 -10   6   6        4.23       -0.43      2.22 o 
  -9   6   6       15.34       17.93      2.18 o 
  -8   6   6        5.15        6.10      1.86 o 
  -7   6   6       15.09       19.53      2.92 o 
  -6   6   6      430.22      421.49     10.61 o 
  -5   6   6       36.61       36.15      2.84 o 
  -4   6   6       78.00       72.48      4.44 o 
  -3   6   6       10.48        8.16      1.78 o 
  -2   6   6        0.10       -1.56      1.56 o 
  -1   6   6        0.06       -1.09      2.32 o 
   0   6   6       19.57       23.29      2.86 o 
   1   6   6      147.23      158.49      3.60 o 
   2   6   6        4.03        5.56      1.51 o 
   3   6   6        2.54        2.80      1.72 o 
   4   6   6       10.21        5.13      1.92 o 
   5   6   6       24.55       29.26      2.37 o 
   6   6   6       23.80       25.28      2.48 o 
   7   6   6      166.40      204.00      4.63 o 
  -7   7   6      107.38      101.12      4.55 o 
  -6   7   6       29.34       30.08      2.99 o 
  -5   7   6       44.12       50.35      6.26 o 
  -4   7   6      172.04      199.31      5.43 o 
  -3   7   6        6.88        3.38      2.86 o 
  -2   7   6      242.92      256.85      9.11 o 
  -1   7   6      173.09      176.40     11.43 o 
   0   7   6       47.33       35.93      7.08 o 
   1   7   6       34.80       30.49      7.35 o 
   2   7   6        3.56        2.45      6.53 o 
   3   7   6      331.19      351.67      9.53 o 
   4   7   6       77.96       70.02      5.77 o 
 -16   1   7        2.66        5.58      4.04 o 
 -15   1   7        9.19        4.90      3.14 o 
 -14   1   7      195.76      184.26      6.54 o 
 -13   1   7       38.36       31.96      2.65 o 
 -12   1   7       10.32       12.53      2.21 o 
 -11   1   7      157.26      144.08      3.73 o 
 -10   1   7      536.46      551.05      6.18 o 
  -9   1   7      167.43      163.75      3.10 o 
  -8   1   7       77.68       75.60      2.42 o 
  -7   1   7      637.63      654.26      5.82 o 
  -6   1   7       22.28        8.72      1.07 o 
  -5   1   7      302.93      293.98      2.86 o 
  -4   1   7       81.03       98.50      1.53 o 
  -3   1   7     1408.61     1379.87      9.33 o 
  -2   1   7      885.88      932.18      5.55 o 
  -1   1   7     3453.17     3606.20     18.59 o 
   0   1   7      295.63      276.95      2.21 o 
   1   1   7      308.55      299.86      3.09 o 
   2   1   7      454.74      509.14      4.31 o 
   3   1   7      113.40      122.32      2.08 o 
   4   1   7       21.36       35.14      1.32 o 
   5   1   7      145.27      135.81      2.46 o 
   6   1   7       81.88       78.84      3.08 o 
   7   1   7      885.06      893.76     18.55 o 
   8   1   7     1327.15     1311.02     14.42 o 
   9   1   7      435.55      444.75      6.46 o 
  10   1   7       53.98       53.61      3.06 o 
  11   1   7        7.03        6.11      3.56 o 
  12   1   7       30.67       34.71      6.94 o 
 -16   2   7       83.02       77.13      6.40 o 
 -15   2   7       66.20       61.35      7.21 o 
 -14   2   7      101.97      101.61      5.27 o 
 -13   2   7       42.07       37.03      3.14 o 
 -12   2   7       11.51        6.35      2.39 o 
 -11   2   7      116.61      111.56      3.36 o 
 -10   2   7      252.31      263.96      4.16 o 
  -9   2   7       78.26       88.06      2.48 o 
  -8   2   7      235.86      248.09      3.63 o 
  -7   2   7     2668.83     2710.00     22.72 o 
  -6   2   7      869.61      860.30      7.11 o 
  -5   2   7      414.13      396.95      3.74 o 
  -4   2   7        5.26       11.25      1.71 o 
  -3   2   7      259.52      313.07      2.66 o 
  -2   2   7     1005.50     1109.92     10.97 o 
  -1   2   7     1584.56     1693.76     10.27 o 
   0   2   7     1041.81     1038.76      6.54 o 
   1   2   7      756.32      751.51      5.58 o 
   2   2   7      322.25      293.53      2.78 o 
   3   2   7      157.82      167.75      2.35 o 
   4   2   7       83.99       90.07      2.08 o 
   5   2   7       32.04       22.28      1.42 o 
   6   2   7        0.46       -1.36      1.36 o 
   7   2   7       35.61       25.21      2.26 o 
   8   2   7        9.00        6.03      2.17 o 
   9   2   7        8.22        3.59      3.36 o 
  10   2   7        0.06        0.05      3.56 o 
  11   2   7       69.90       72.20      4.91 o 
  12   2   7       52.71       53.17      4.81 o 
 -15   3   7       30.86       28.76      5.04 o 
 -14   3   7       15.63       20.09      3.64 o 
 -13   3   7        2.15       -1.91      3.14 o 
 -12   3   7        4.23        1.17      2.98 o 
 -11   3   7      401.33      396.59      8.08 o 
 -10   3   7      154.50      148.01      4.18 o 
  -9   3   7     2515.63     2506.99     29.69 o 
  -8   3   7      358.46      354.74      3.99 o 
  -7   3   7      181.70      189.18      2.78 o 
  -6   3   7       12.67       13.93      1.14 o 
  -5   3   7       22.83       21.93      1.11 o 
  -4   3   7       11.87       14.01      0.80 o 
  -3   3   7      400.49      467.13      3.94 o 
  -2   3   7     3594.34     3837.11     24.02 o 
  -1   3   7      786.62      806.92      5.81 o 
   0   3   7       13.74        7.96      0.81 o 
   1   3   7        8.16       18.63      0.98 o 
   2   3   7      282.35      275.64      2.84 o 
   3   3   7      543.05      530.97      4.43 o 
   4   3   7      602.71      552.14      5.30 o 
   5   3   7      578.81      615.27      6.72 o 
   6   3   7      474.86      440.57      8.37 o 
   7   3   7       37.56       38.77      3.46 o 
   8   3   7      178.56      177.84      5.96 o 
   9   3   7      150.94      150.40      5.74 o 
  10   3   7      441.69      465.40      9.91 o 
  11   3   7       86.46       83.10     11.16 o 
 -14   4   7       10.63        7.33      3.81 o 
 -13   4   7      261.45      272.59      7.11 o 
 -12   4   7      557.37      550.16     10.18 o 
 -11   4   7        8.06        8.42      2.81 o 
 -10   4   7       12.91       10.60      2.75 o 
  -9   4   7      254.26      247.56      6.40 o 
  -8   4   7        1.90        1.04      1.78 o 
  -7   4   7     1064.83     1047.17      9.62 o 
  -6   4   7      873.40      834.08      9.40 o 
  -5   4   7     1197.79     1209.92     12.11 o 
  -4   4   7      286.41      287.75      3.16 o 
  -3   4   7        0.16        0.93      1.25 o 
  -2   4   7      631.09      612.01      6.39 o 
  -1   4   7      709.90      693.33      5.56 o 
   0   4   7      118.32      102.91      1.91 o 
   1   4   7      672.68      634.47      4.96 o 
   2   4   7      272.57      259.49      3.00 o 
   3   4   7       46.61       32.01      2.31 o 
   4   4   7       91.17       90.06      2.46 o 
   5   4   7        9.11        9.22      2.05 o 
   6   4   7      417.27      384.52      5.85 o 
   7   4   7      537.59      551.41      7.57 o 
   8   4   7       19.07       10.84      2.77 o 
   9   4   7       29.09       32.02      3.75 o 
  10   4   7       27.98       29.39      4.14 o 
 -13   5   7       43.47       40.05      4.76 o 
 -12   5   7       10.37        9.21      3.20 o 
 -11   5   7        1.57        0.41      2.61 o 
 -10   5   7       97.73      110.99      4.18 o 
  -9   5   7       72.03       73.43      3.06 o 
  -8   5   7        0.05        0.65      1.98 o 
  -7   5   7       50.72       47.19      1.99 o 
  -6   5   7        5.94        5.45      1.18 o 
  -5   5   7       73.53       69.28      2.73 o 
  -4   5   7        6.60        5.22      1.77 o 
  -3   5   7      264.11      258.53      3.95 o 
  -2   5   7      796.46      803.97     12.93 o 
  -1   5   7      153.76      154.13      3.33 o 
   0   5   7      126.53      134.09      2.58 o 
   1   5   7        0.04       -0.22      1.27 o 
   2   5   7      331.08      318.58      3.70 o 
   3   5   7       92.24      108.38      2.72 o 
   4   5   7        0.65        2.08      2.00 o 
   5   5   7     1006.32      965.33     11.07 o 
   6   5   7        1.05        5.69      2.95 o 
   7   5   7      123.91      128.30      4.06 o 
   8   5   7       90.30      105.87      4.03 o 
   9   5   7      242.55      257.54      6.29 o 
 -10   6   7        6.84        7.92      2.21 o 
  -9   6   7      196.34      202.10      4.19 o 
  -8   6   7       26.03       27.78      1.91 o 
  -7   6   7      242.30      255.41      5.69 o 
  -6   6   7      148.39      154.54      4.59 o 
  -5   6   7        0.57       -1.38      2.33 o 
  -4   6   7      251.24      271.78     13.75 o 
  -3   6   7       23.43       19.07      2.01 o 
  -2   6   7        0.36       -0.45      1.86 o 
  -1   6   7        2.11       -0.17      2.67 o 
   0   6   7        2.21        0.51      1.85 o 
   1   6   7        8.47       10.42      5.99 o 
   2   6   7       41.12       37.22      1.60 o 
   3   6   7       44.70       41.76      3.54 o 
   4   6   7      106.39      110.50      3.34 o 
   5   6   7      136.78      139.46      3.90 o 
   6   6   7        5.74        6.00      2.45 o 
  -7   7   7        3.61        3.29      2.73 o 
  -6   7   7      111.57      107.23      4.45 o 
  -5   7   7        1.40        2.75      2.87 o 
  -4   7   7       83.47       85.30      4.49 o 
  -3   7   7       36.43       42.09      4.63 o 
  -2   7   7      232.76      243.62      4.98 o 
  -1   7   7        1.32       -1.83      1.83 o 
   0   7   7        8.63       -3.54      5.99 o 
   1   7   7       41.71       41.09      4.49 o 
   2   7   7        1.50        2.28      2.31 o 
   3   7   7        4.77        1.75      2.59 o 
 -16   0   8       20.48       13.34      5.44 o 
 -15   0   8      174.01      155.44      9.26 o 
 -14   0   8      420.77      423.23      9.23 o 
 -13   0   8      832.63      841.18     13.95 o 
 -12   0   8      447.74      464.33     12.39 o 
 -11   0   8     1251.38     1242.75     18.38 o 
 -10   0   8      587.46      587.27      9.91 o 
  -9   0   8      161.23      172.07      5.99 o 
  -8   0   8      819.00      758.54     11.01 o 
  -7   0   8      121.23      129.54      3.60 o 
  -6   0   8      205.84      178.86      3.12 o 
  -5   0   8     4022.34     3849.93     35.25 o 
  -4   0   8        5.42        5.54      1.19 o 
  -3   0   8      914.39      897.04     10.22 o 
  -2   0   8      788.27      788.10      7.13 o 
  -1   0   8     2202.60     2184.96     18.50 o 
   0   0   8      798.58      872.73      7.90 o 
   1   0   8      429.08      381.32      4.04 o 
   2   0   8     2204.56     2674.12     24.91 o 
   3   0   8      133.77      136.73      5.31 o 
   4   0   8      429.20      433.89      7.79 o 
   5   0   8      239.63      232.66      5.77 o 
   6   0   8      194.14      187.78      5.48 o 
   7   0   8     1142.94     1088.39     16.55 o 
   8   0   8      973.72      961.92     15.40 o 
   9   0   8      358.60      361.11      8.28 o 
  10   0   8       10.20        7.62      3.66 o 
  11   0   8        0.70       -1.37      3.75 o 
 -16   1   8       20.28       15.77      4.30 o 
 -15   1   8      195.27      219.28      5.97 o 
 -14   1   8       45.34       39.01      3.23 o 
 -13   1   8       12.04       11.93      2.40 o 
 -12   1   8       90.25       83.71      3.30 o 
 -11   1   8        7.58        3.56      2.05 o 
 -10   1   8       84.68      109.06      4.01 o 
  -9   1   8      687.06      700.52      8.63 o 
  -8   1   8     1352.11     1367.63     12.10 o 
  -7   1   8        5.91       -0.30      1.13 o 
  -6   1   8      537.89      551.69      4.96 o 
  -5   1   8      163.18      195.42      2.31 o 
  -4   1   8     2670.65     2823.26     19.64 o 
  -3   1   8       11.35       17.17      0.78 o 
  -2   1   8     3590.59     3517.12     18.92 o 
  -1   1   8      236.91      236.15      1.83 o 
   0   1   8      185.16      197.88      1.96 o 
   1   1   8     1047.76     1120.08      8.42 o 
   2   1   8     1987.39     2121.18     15.14 o 
   3   1   8      687.99      680.79      6.09 o 
   4   1   8      433.71      440.19      4.55 o 
   5   1   8     1049.86     1029.08     10.82 o 
   6   1   8       83.50       79.12      3.06 o 
   7   1   8      538.27      542.16      7.35 o 
   8   1   8        0.16        0.72      2.36 o 
   9   1   8       25.67       27.64      2.59 o 
  10   1   8      182.66      204.82      5.59 o 
  11   1   8      177.76      191.66      7.31 o 
  12   1   8       91.75       84.47      5.58 o 
 -16   2   8        2.18        3.15      4.03 o 
 -15   2   8        8.52       10.40      3.53 o 
 -14   2   8        2.84        0.03      3.53 o 
 -13   2   8       37.26       36.57      2.99 o 
 -12   2   8       10.75        7.37      2.55 o 
 -11   2   8      681.22      672.92      8.00 o 
 -10   2   8      259.67      251.05      5.25 o 
  -9   2   8      168.21      177.46      2.96 o 
  -8   2   8     2655.93     2707.70     24.57 o 
  -7   2   8      650.05      667.51      6.50 o 
  -6   2   8     1650.00     1721.51     13.39 o 
  -5   2   8      120.09      148.59      2.18 o 
  -4   2   8     1456.94     1485.21     11.46 o 
  -3   2   8     1152.66     1276.34      8.75 o 
  -2   2   8      430.78      434.72      3.24 o 
  -1   2   8      322.38      367.66      2.75 o 
   0   2   8     2059.56     2079.20     12.58 o 
   1   2   8      514.02      486.04      4.06 o 
   2   2   8      872.29      972.51      7.08 o 
   3   2   8        3.18        7.77      1.23 o 
   4   2   8       68.54       63.18      2.07 o 
   5   2   8       41.19       34.95      1.62 o 
   6   2   8        0.81        1.60      1.83 o 
   7   2   8        5.74        4.84      2.11 o 
   8   2   8      177.40      188.59      6.25 o 
   9   2   8        3.31       -1.59      6.40 o 
  10   2   8       32.02       39.55      4.11 o 
  11   2   8        6.77        6.35      7.35 o 
 -15   3   8      156.97      179.30      6.94 o 
 -14   3   8       15.23       13.44      4.08 o 
 -13   3   8       18.84       10.89      3.26 o 
 -12   3   8      144.05      132.39      5.19 o 
 -11   3   8      520.55      519.87      9.52 o 
 -10   3   8      181.39      190.94      5.81 o 
  -9   3   8      664.38      678.54      8.13 o 
  -8   3   8      429.08      393.15      4.21 o 
  -7   3   8        0.94       -1.14      1.14 o 
  -6   3   8      318.89      317.40      4.30 o 
  -5   3   8      164.72      166.86      2.26 o 
  -4   3   8      724.04      702.00      5.52 o 
  -3   3   8      759.50      721.61      5.03 o 
  -2   3   8      166.46      210.39      2.05 o 
  -1   3   8        0.35        0.51      0.77 o 
   0   3   8      103.87      102.22      1.59 o 
   1   3   8      118.46      108.39      2.01 o 
   2   3   8      201.22      202.07      3.10 o 
   3   3   8      266.05      245.39      3.71 o 
   4   3   8      453.90      499.92      4.75 o 
   5   3   8      762.21      717.47     15.32 o 
   6   3   8      176.99      196.17      5.68 o 
   7   3   8      168.99      161.13      5.68 o 
   8   3   8       10.44       10.70      3.17 o 
   9   3   8       42.87       33.76      3.94 o 
  10   3   8        6.81        6.69      3.75 o 
  11   3   8       20.38       30.17      4.41 o 
 -14   4   8        0.20        2.07      4.90 o 
 -13   4   8       13.31       13.85      3.53 o 
 -12   4   8       19.10       14.51      3.33 o 
 -11   4   8        0.92        0.58      2.87 o 
 -10   4   8       54.52       48.58      3.33 o 
  -9   4   8       12.54       12.50      2.61 o 
  -8   4   8      233.17      229.96      5.28 o 
  -7   4   8       14.68        7.65      2.12 o 
  -6   4   8       50.63       39.45      1.43 o 
  -5   4   8      591.78      621.26      5.25 o 
  -4   4   8       12.23        6.49      0.99 o 
  -3   4   8       23.94       18.58      1.28 o 
  -2   4   8      667.64      667.67      5.50 o 
  -1   4   8      305.18      314.85      3.33 o 
   0   4   8      687.62      718.20      5.91 o 
   1   4   8       49.97       50.87      1.53 o 
   2   4   8      432.17      392.03      3.90 o 
   3   4   8       10.57       14.52      1.50 o 
   4   4   8      133.48      127.66      3.53 o 
   5   4   8        0.34       -0.79      2.03 o 
   6   4   8        4.94        9.14      2.21 o 
   7   4   8        0.58        1.11      2.28 o 
   8   4   8        3.15        3.31      2.77 o 
   9   4   8      133.03      131.80      5.00 o 
  10   4   8       53.77       53.21      4.52 o 
 -13   5   8       16.74       10.74      3.81 o 
 -12   5   8       59.81       52.66      7.08 o 
 -11   5   8       18.83       15.94      2.83 o 
 -10   5   8       19.03       23.21      2.66 o 
  -9   5   8        0.10        0.11      2.00 o 
  -8   5   8       83.02       84.33      2.67 o 
  -7   5   8      139.20      134.59      2.70 o 
  -6   5   8       51.78       42.75      1.68 o 
  -5   5   8        8.01        6.16      1.83 o 
  -4   5   8      154.46      152.40      3.62 o 
  -3   5   8      681.18      717.65      8.48 o 
  -2   5   8      155.11      146.25      3.37 o 
  -1   5   8      238.22      222.46      3.98 o 
   0   5   8      100.54       97.90      2.17 o 
   1   5   8       51.57       42.38      1.75 o 
   2   5   8        5.58        1.95      1.42 o 
   3   5   8       15.96       12.34      1.97 o 
   4   5   8      115.21      113.69      3.58 o 
   5   5   8       18.35       13.04      2.24 o 
   6   5   8      292.32      306.09      5.40 o 
   7   5   8        7.65        7.33      2.57 o 
   8   5   8       36.21       32.29      2.98 o 
 -11   6   8       32.15       36.40      2.86 o 
 -10   6   8        0.63       -0.42      2.11 o 
  -9   6   8        9.10        8.87      1.99 o 
  -8   6   8       67.09       72.65      4.24 o 
  -7   6   8      333.75      368.14     12.21 o 
  -6   6   8        2.04       -1.87      2.52 o 
  -5   6   8       23.39       22.43      2.65 o 
  -4   6   8       93.79       99.82      4.58 o 
  -3   6   8        0.84       -2.42      4.37 o 
  -2   6   8       31.75       26.51      2.57 o 
  -1   6   8       44.15       52.35     11.43 o 
   0   6   8       73.39       76.50      3.92 o 
   1   6   8      179.98      181.35      3.64 o 
   2   6   8        0.45        1.12      1.80 o 
   3   6   8       24.44       21.77      2.16 o 
   4   6   8       24.07       21.48      2.33 o 
   5   6   8       17.45       16.71      2.38 o 
   6   6   8       48.67       55.09      3.10 o 
  -7   7   8        6.34        6.96      2.86 o 
  -6   7   8        0.21       -1.98      2.75 o 
  -5   7   8       25.87       29.33      3.08 o 
  -4   7   8        1.65       -2.20      2.72 o 
  -3   7   8       43.08       49.15      3.46 o 
  -2   7   8       96.22      105.87      8.80 o 
  -1   7   8        5.03       -0.10      3.68 o 
   0   7   8       41.33       40.65      8.58 o 
   1   7   8        5.59        6.47      2.45 o 
   2   7   8       60.30       60.16      4.76 o 
 -16   1   9        1.58       -3.03      3.03 o 
 -15   1   9      300.82      326.27      6.86 o 
 -14   1   9      108.04      101.83      4.36 o 
 -13   1   9        8.57       11.35      2.33 o 
 -12   1   9       61.07       54.02      2.65 o 
 -11   1   9       87.26       78.08      3.10 o 
 -10   1   9       67.82       69.38      2.56 o 
  -9   1   9      139.89      163.43      3.13 o 
  -8   1   9      403.23      424.44      4.72 o 
  -7   1   9     1002.39     1079.91      8.89 o 
  -6   1   9      154.87      181.22      2.55 o 
  -5   1   9      315.71      363.51      3.29 o 
  -4   1   9       96.75      104.29      1.81 o 
  -3   1   9     1365.07     1251.92      9.11 o 
  -2   1   9     2928.03     3075.72     18.30 o 
  -1   1   9      751.92      765.94      4.73 o 
   0   1   9       13.69       15.07      0.93 o 
   1   1   9     2001.96     2184.52     15.78 o 
   2   1   9      531.71      615.24      5.13 o 
   3   1   9      126.91      144.34      2.55 o 
   4   1   9      374.68      370.31      4.57 o 
   5   1   9      252.87      243.12      4.42 o 
   6   1   9      195.05      190.14      4.60 o 
   7   1   9        8.24        5.99      2.14 o 
   8   1   9      181.40      174.32      5.03 o 
   9   1   9        1.80        1.43      2.38 o 
  10   1   9       80.48       89.81      5.27 o 
  11   1   9       11.20       12.19      4.22 o 
 -16   2   9        0.01       -3.75      3.75 o 
 -15   2   9        5.96        0.15      3.56 o 
 -14   2   9       42.59       32.72      3.85 o 
 -13   2   9       16.68       10.07      2.67 o 
 -12   2   9       92.30      101.58      5.21 o 
 -11   2   9      175.47      166.77      3.83 o 
 -10   2   9     1021.89     1038.71     15.56 o 
  -9   2   9      685.33      712.13      6.59 o 
  -8   2   9      119.88      100.20      2.50 o 
  -7   2   9      223.51      200.12      3.05 o 
  -6   2   9        6.31       12.47      1.13 o 
  -5   2   9     1159.62     1241.95      9.83 o 
  -4   2   9     1515.55     1631.40     11.67 o 
  -3   2   9     1944.37     2138.26     14.33 o 
  -2   2   9      363.03      369.28      3.11 o 
  -1   2   9     1158.31     1271.85      7.86 o 
   0   2   9      911.23      884.05      6.44 o 
   1   2   9     1070.32     1136.27      7.65 o 
   2   2   9        0.12       -0.11      0.98 o 
   3   2   9      262.36      278.25      3.41 o 
   4   2   9      365.28      371.21      4.32 o 
   5   2   9      857.84      821.99     12.15 o 
   6   2   9      608.03      627.17      7.69 o 
   7   2   9       47.56       48.65      2.58 o 
   8   2   9       23.35       16.77      3.45 o 
   9   2   9       93.15       83.86      4.81 o 
  10   2   9       69.51       74.14      9.12 o 
  11   2   9        0.14        3.82      4.22 o 
 -15   3   9      111.91      128.47      6.32 o 
 -14   3   9        0.11       -2.96      3.40 o 
 -13   3   9       11.56        9.59      3.26 o 
 -12   3   9        2.98        3.62      3.06 o 
 -11   3   9       23.60       23.88      3.26 o 
 -10   3   9     4081.44     4038.64     63.11 o 
  -9   3   9      494.90      473.43      5.35 o 
  -8   3   9      304.30      287.29      3.50 o 
  -7   3   9       95.91       88.87      2.20 o 
  -6   3   9      205.64      214.33      2.70 o 
  -5   3   9        0.63        4.08      0.98 o 
  -4   3   9       72.92       61.30      1.59 o 
  -3   3   9      865.77      891.85      6.49 o 
  -2   3   9     1421.14     1353.82     10.12 o 
  -1   3   9      407.90      394.68      3.60 o 
   0   3   9      455.25      445.00      3.77 o 
   1   3   9      194.21      199.26      2.39 o 
   2   3   9        1.77        1.23      1.04 o 
   3   3   9        0.23       -0.06      1.11 o 
   4   3   9       61.01       62.80      2.23 o 
   5   3   9      516.61      474.92      7.45 o 
   6   3   9       18.28       27.01      3.27 o 
   7   3   9      176.76      168.56      5.77 o 
   8   3   9       37.37       36.11      3.85 o 
   9   3   9      155.96      144.89      6.25 o 
  10   3   9       48.93       53.89      4.71 o 
 -14   4   9       37.07       39.82      4.11 o 
 -13   4   9      153.15      176.49      8.44 o 
 -12   4   9       31.76       29.56      3.33 o 
 -11   4   9        0.95        4.89      2.94 o 
 -10   4   9       89.29       84.99      4.38 o 
  -9   4   9       94.40       89.52      4.18 o 
  -8   4   9      138.24      144.83      3.25 o 
  -7   4   9       80.46       71.42      3.61 o 
  -6   4   9     1930.13     1926.96     16.39 o 
  -5   4   9     2039.07     2091.00     15.49 o 
  -4   4   9      924.00      899.44      6.72 o 
  -3   4   9       29.45       20.40      1.08 o 
  -2   4   9       15.23       15.87      1.08 o 
  -1   4   9     1419.09     1384.52     12.82 o 
   0   4   9       12.93        9.11      1.25 o 
   1   4   9     1667.35     1629.23     11.39 o 
   2   4   9      444.29      467.94      6.79 o 
   3   4   9       80.40       78.74      2.68 o 
   4   4   9      212.89      215.22      4.79 o 
   5   4   9       50.91       49.93      2.63 o 
   6   4   9      923.01      897.64     10.58 o 
   7   4   9       13.06        7.99      2.49 o 
   8   4   9       10.03        4.60      2.55 o 
   9   4   9        0.99       -1.12      3.06 o 
 -13   5   9        3.98        2.21      3.40 o 
 -12   5   9       33.26       30.63      3.09 o 
 -11   5   9      100.33      109.16      4.23 o 
 -10   5   9       86.82       86.47      3.78 o 
  -9   5   9      202.79      206.93      4.21 o 
  -8   5   9      100.91       98.48      2.67 o 
  -7   5   9        4.79        6.68      1.41 o 
  -6   5   9       57.25       44.71      1.70 o 
  -5   5   9       63.55       61.47      3.32 o 
  -4   5   9        3.73        0.54      1.72 o 
  -3   5   9       22.51       19.43      1.93 o 
  -2   5   9      205.42      209.65      3.93 o 
  -1   5   9      192.52      184.97      4.18 o 
   0   5   9      157.39      146.30      2.62 o 
   1   5   9       26.03       25.66      1.50 o 
   2   5   9        1.17        4.03      1.54 o 
   3   5   9      282.88      286.76      5.54 o 
   4   5   9       52.06       52.63      3.61 o 
   5   5   9      142.28      156.78      4.17 o 
   6   5   9      489.74      498.56      7.24 o 
   7   5   9        0.00        2.50      2.48 o 
   8   5   9      149.55      165.44      4.78 o 
 -11   6   9      103.53      120.04      4.02 o 
 -10   6   9       15.99       15.89      2.31 o 
  -9   6   9      108.58      126.24      4.31 o 
  -8   6   9       31.55       31.13      3.30 o 
  -7   6   9       26.80       25.55      2.91 o 
  -6   6   9        3.61        1.33      2.54 o 
  -5   6   9       93.92       93.22      5.30 o 
  -4   6   9       48.75       52.98      3.60 o 
  -3   6   9       35.45       26.16      4.18 o 
  -2   6   9       48.70       45.89      6.71 o 
  -1   6   9        0.53       -0.40      4.63 o 
   0   6   9       38.32       38.72      3.81 o 
   1   6   9      294.59      279.92      5.52 o 
   2   6   9       39.58       31.37      2.34 o 
   3   6   9        0.34       -1.10      2.03 o 
   4   6   9       27.57       22.85      2.46 o 
   5   6   9      193.05      224.70      4.86 o 
  -7   7   9      105.10      113.78      4.66 o 
  -6   7   9      115.11      122.76     11.30 o 
  -5   7   9      179.72      192.72      5.81 o 
  -4   7   9       59.34       60.17      5.04 o 
  -3   7   9        8.13        0.94     11.71 o 
  -2   7   9       38.57       42.63      5.49 o 
  -1   7   9        3.57        1.26      2.28 o 
   0   7   9        1.73       -2.21      6.81 o 
   1   7   9       25.00       27.71      2.99 o 
   2   7   9       21.67       19.23      7.49 o 
 -17   0  10       53.98       44.37      6.81 o 
 -16   0  10      130.39      161.16      9.80 o 
 -15   0  10       14.37       10.56      3.95 o 
 -14   0  10      128.25      114.56      5.57 o 
 -13   0  10      622.81      573.49     10.68 o 
 -12   0  10       34.49       44.78      3.56 o 
 -11   0  10     1118.37     1052.91     16.07 o 
 -10   0  10      363.48      365.20      7.31 o 
  -9   0  10       48.08       38.31      2.89 o 
  -8   0  10      128.06      148.01      3.81 o 
  -7   0  10       65.66       78.36      3.07 o 
  -6   0  10     1008.58      913.20     11.07 o 
  -5   0  10       41.72       29.22      1.49 o 
  -4   0  10      486.80      444.01      5.07 o 
  -3   0  10      631.37      660.99      6.28 o 
  -2   0  10        7.49        9.52      1.05 o 
  -1   0  10    10309.98    11067.33     92.73 o 
   0   0  10       80.59       91.16      2.04 o 
   1   0  10      437.93      346.27      4.45 o 
   2   0  10       80.55       44.86      2.59 o 
   3   0  10        2.00        4.62      2.29 o 
   4   0  10        6.26        2.18      2.50 o 
   5   0  10      128.39      140.41      5.31 o 
   6   0  10     6077.37     6012.38     78.92 o 
   7   0  10      151.27      150.24      5.97 o 
   8   0  10     1177.51     1150.05     17.90 o 
   9   0  10      181.11      198.61      6.92 o 
  10   0  10        1.26       -3.73      8.03 o 
  11   0  10       50.18       54.99      6.81 o 
 -17   1  10      103.40       96.37      8.17 o 
 -16   1  10       73.80       70.59      3.97 o 
 -15   1  10       44.20       49.85      3.55 o 
 -14   1  10       79.49       87.82      4.13 o 
 -13   1  10       18.92       15.69      2.33 o 
 -12   1  10       37.07       32.14      2.35 o 
 -11   1  10        0.06       -1.82      1.82 o 
 -10   1  10      189.47      194.77      3.85 o 
  -9   1  10      279.83      257.25      4.00 o 
  -8   1  10        6.44       -1.08      1.38 o 
  -7   1  10        6.39        0.38      1.16 o 
  -6   1  10      364.32      383.21      3.87 o 
  -5   1  10      676.37      701.70      5.98 o 
  -4   1  10     4390.61     4582.67     31.65 o 
  -3   1  10     2190.29     2288.96     14.20 o 
  -2   1  10      463.07      436.01      3.55 o 
  -1   1  10     2363.86     2464.14     15.47 o 
   0   1  10      312.79      316.71      2.95 o 
   1   1  10      522.02      605.87      5.12 o 
   2   1  10       87.97       99.27      2.13 o 
   3   1  10       79.23       68.21      2.18 o 
   4   1  10     1667.87     1665.85     16.54 o 
   5   1  10      396.59      392.95      5.74 o 
   6   1  10      196.39      196.24      4.11 o 
   7   1  10       38.03       41.23      3.38 o 
   8   1  10       67.57       56.31      2.95 o 
   9   1  10       44.21       44.07      3.40 o 
  10   1  10       67.34       73.81      5.10 o 
  11   1  10       17.74       15.74      4.14 o 
 -16   2  10        1.97        2.45      3.85 o 
 -15   2  10       53.19       47.32      4.41 o 
 -14   2  10       61.63       66.40      4.41 o 
 -13   2  10      120.28      110.46      4.29 o 
 -12   2  10      623.20      606.98      8.79 o 
 -11   2  10     3908.03     3876.29     39.69 o 
 -10   2  10      122.89      110.34      3.06 o 
  -9   2  10      679.46      666.61      6.34 o 
  -8   2  10      129.77      115.37      2.46 o 
  -7   2  10      210.12      199.90      3.46 o 
  -6   2  10       71.78       82.33      3.13 o 
  -5   2  10      268.47      244.73      2.80 o 
  -4   2  10     1982.32     2182.44     15.45 o 
  -3   2  10        4.84        4.75      0.78 o 
  -2   2  10     1191.22     1252.55      9.33 o 
  -1   2  10      869.01      868.41      5.92 o 
   0   2  10      463.46      452.60      3.77 o 
   1   2  10      165.67      173.27      2.05 o 
   2   2  10      135.78      141.35      2.17 o 
   3   2  10      147.93      166.85      2.70 o 
   4   2  10      687.43      697.29      8.72 o 
   5   2  10        7.46        7.76      2.00 o 
   6   2  10       21.51       17.90      2.28 o 
   7   2  10      562.13      551.28     10.30 o 
   8   2  10      190.95      202.63      6.43 o 
   9   2  10       39.57       33.92      4.14 o 
  10   2  10       69.73       78.95      5.20 o 
 -16   3  10        0.24       -0.59      3.91 o 
 -15   3  10      117.37      126.62      6.20 o 
 -14   3  10       77.78       70.07      4.52 o 
 -13   3  10      184.01      185.67      6.15 o 
 -12   3  10       87.06       65.33      3.91 o 
 -11   3  10       33.46       30.73      2.76 o 
 -10   3  10      323.90      304.97      5.64 o 
  -9   3  10       35.12       29.87      2.28 o 
  -8   3  10      395.17      382.43      5.75 o 
  -7   3  10      602.86      615.39      5.60 o 
  -6   3  10       50.52       40.86      1.34 o 
  -5   3  10       15.65       16.51      1.06 o 
  -4   3  10      179.40      166.54      1.98 o 
  -3   3  10        0.82        2.81      0.81 o 
  -2   3  10      189.14      174.71      2.23 o 
  -1   3  10       11.36        8.20      1.05 o 
   0   3  10        8.45        5.63      0.91 o 
   1   3  10        9.61       10.49      1.01 o 
   2   3  10      127.91      107.90      2.38 o 
   3   3  10        0.02       -1.23      1.23 o 
   4   3  10       45.22       54.50      2.20 o 
   5   3  10       55.93       53.92      3.02 o 
   6   3  10       12.29       13.70      3.08 o 
   7   3  10        0.86        1.69      3.06 o 
   8   3  10       10.01       13.41      6.13 o 
   9   3  10       22.51       28.75      8.44 o 
  10   3  10        5.31        1.73      3.94 o 
 -14   4  10        5.08        0.94      3.53 o 
 -13   4  10        9.90       -0.69      3.26 o 
 -12   4  10        0.39       -1.74      3.13 o 
 -11   4  10      362.34      353.63     14.02 o 
 -10   4  10       50.93       45.14      3.20 o 
  -9   4  10        9.37        7.26      2.55 o 
  -8   4  10      265.70      271.49      4.22 o 
  -7   4  10       34.13       37.49      1.96 o 
  -6   4  10       75.49       59.84      3.14 o 
  -5   4  10       31.78       28.08      1.63 o 
  -4   4  10       20.57       14.41      1.56 o 
  -3   4  10        1.48        1.28      1.53 o 
  -2   4  10       10.82        5.03      1.14 o 
  -1   4  10      241.12      227.19      2.98 o 
   0   4  10      113.20      116.83      2.80 o 
   1   4  10       92.31       80.51      2.09 o 
   2   4  10      180.98      174.04      3.33 o 
   3   4  10      139.92      132.91      3.72 o 
   4   4  10        1.25        0.96      2.12 o 
   5   4  10       30.13       27.43      2.57 o 
   6   4  10       97.42      101.84      4.32 o 
   7   4  10       29.54       21.49      2.64 o 
   8   4  10       14.66        5.63      2.70 o 
   9   4  10       44.53       37.53      3.27 o 
 -13   5  10        0.03       -1.71      3.20 o 
 -12   5  10        0.11       -2.71      2.71 o 
 -11   5  10       98.22      106.87      4.15 o 
 -10   5  10        9.62        6.96      2.40 o 
  -9   5  10        4.78        3.59      2.54 o 
  -8   5  10       85.73       90.77      3.31 o 
  -7   5  10      221.35      226.07      3.93 o 
  -6   5  10      143.22      119.63      2.30 o 
  -5   5  10       10.03       10.06      2.32 o 
  -4   5  10        2.90        1.25      1.97 o 
  -3   5  10       99.84      103.62      3.32 o 
  -2   5  10       34.55       27.61      1.89 o 
  -1   5  10      160.88      167.76      2.93 o 
   0   5  10       74.90       62.94      2.40 o 
   1   5  10       19.07       18.55      1.48 o 
   2   5  10       42.60       38.18      2.65 o 
   3   5  10        6.65        3.72      2.04 o 
   4   5  10      326.14      306.95      5.31 o 
   5   5  10        4.88        4.58      2.27 o 
   6   5  10       23.99       24.06      2.70 o 
   7   5  10       13.05       10.82      2.77 o 
 -11   6  10       76.66       90.36      4.56 o 
 -10   6  10       28.04       27.14      2.37 o 
  -9   6  10       62.53       63.59      2.76 o 
  -8   6  10       42.13       41.93      3.31 o 
  -7   6  10       39.87       39.95      3.04 o 
  -6   6  10      200.96      224.38      5.44 o 
  -5   6  10      136.47      134.30      4.35 o 
  -4   6  10       41.27       38.20      3.07 o 
  -3   6  10        1.82       -0.77      3.90 o 
  -2   6  10       10.50        5.28      6.40 o 
  -1   6  10      268.07      247.52      6.47 o 
   0   6  10       81.53       81.51      5.58 o 
   1   6  10       25.73       28.59      2.16 o 
   2   6  10       26.34       19.04      4.28 o 
   3   6  10      439.32      476.59      6.71 o 
   4   6  10        6.82        0.03      2.41 o 
   5   6  10       50.26       43.96      2.93 o 
  -7   7  10       36.40       39.13      3.41 o 
  -6   7  10       38.30       43.21      7.08 o 
  -5   7  10       26.05       23.83      4.63 o 
  -4   7  10        0.12        5.72      3.27 o 
  -3   7  10       58.54       62.88      4.90 o 
  -2   7  10       21.74       28.79      3.35 o 
  -1   7  10        5.68        0.09      6.53 o 
   0   7  10       22.45       17.41      3.54 o 
   1   7  10        0.03        1.54      2.68 o 
 -17   1  11        1.63       -5.17      5.17 o 
 -16   1  11       27.24       22.45      3.35 o 
 -15   1  11       23.18       23.29      3.24 o 
 -14   1  11      116.27      124.19      4.76 o 
 -13   1  11        0.25        0.27      2.17 o 
 -12   1  11       10.70        9.68      2.24 o 
 -11   1  11       66.60       55.01      2.28 o 
 -10   1  11        4.60        6.05      1.75 o 
  -9   1  11        3.96        3.95      1.55 o 
  -8   1  11      812.22      811.12      7.72 o 
  -7   1  11        0.61       -1.18      1.18 o 
  -6   1  11      520.98      591.25      5.33 o 
  -5   1  11       76.53       64.74      1.91 o 
  -4   1  11      902.58      954.50      9.55 o 
  -3   1  11      363.36      351.40      2.67 o 
  -2   1  11      104.44      115.90      1.92 o 
  -1   1  11      307.59      418.92      3.25 o 
   0   1  11      548.63      649.56      4.69 o 
   1   1  11       66.18       74.32      1.89 o 
   2   1  11       86.27      108.86      2.37 o 
   3   1  11       34.89       38.56      1.84 o 
   4   1  11      337.62      322.45      4.86 o 
   5   1  11      176.34      159.96      3.80 o 
   6   1  11        2.15        0.90      2.09 o 
   7   1  11        1.28        0.21      2.34 o 
   8   1  11        2.30        3.29      2.71 o 
   9   1  11        3.14        4.22      3.66 o 
  10   1  11       67.19       61.61      5.10 o 
 -16   2  11        6.49        1.17      3.79 o 
 -15   2  11       73.61       75.26      4.80 o 
 -14   2  11       16.78       16.91      2.98 o 
 -13   2  11        2.45        3.56      2.61 o 
 -12   2  11      107.50      113.75      4.43 o 
 -11   2  11      228.27      214.14      4.35 o 
 -10   2  11      765.04      749.36      7.60 o 
  -9   2  11      496.31      493.09      5.53 o 
  -8   2  11       44.22       26.07      1.53 o 
  -7   2  11       14.71       10.88      1.18 o 
  -6   2  11      794.10      867.81      8.94 o 
  -5   2  11      331.08      317.80      3.38 o 
  -4   2  11     4651.87     4918.71     34.04 o 
  -3   2  11      164.22      154.89      1.86 o 
  -2   2  11     1069.52     1176.24      9.63 o 
  -1   2  11       24.50       28.75      1.02 o 
   0   2  11      123.10      109.28      1.96 o 
   1   2  11      573.52      557.39      4.32 o 
   2   2  11      409.19      386.03      3.49 o 
   3   2  11      528.55      530.45      5.63 o 
   4   2  11      674.00      679.23      7.93 o 
   5   2  11      357.98      347.32      7.14 o 
   6   2  11       46.24       39.12      2.48 o 
   7   2  11      127.94      121.89      5.46 o 
   8   2  11      259.47      264.46      7.31 o 
   9   2  11        0.07        3.54      8.17 o 
  10   2  11       28.35       32.51      4.62 o 
 -16   3  11       71.81       66.23      4.96 o 
 -15   3  11       55.78       65.38      4.80 o 
 -14   3  11        8.61        8.98      3.53 o 
 -13   3  11     1904.02     1810.42     26.08 o 
 -12   3  11        5.79        5.90      3.01 o 
 -11   3  11      114.45      106.28      3.94 o 
 -10   3  11     1093.96     1059.93     13.09 o 
  -9   3  11      472.95      473.36      5.37 o 
  -8   3  11      178.88      172.65      2.87 o 
  -7   3  11       15.60       10.73      1.44 o 
  -6   3  11       10.08       14.21      1.20 o 
  -5   3  11      256.01      254.35      3.05 o 
  -4   3  11      383.26      386.05      3.24 o 
  -3   3  11      145.45      132.93      1.85 o 
  -2   3  11     1388.90     1375.47     11.63 o 
  -1   3  11        0.63       -0.02      1.01 o 
   0   3  11      126.71      130.68      2.14 o 
   1   3  11       39.87       39.54      1.33 o 
   2   3  11        1.61        0.69      1.02 o 
   3   3  11     1014.40      971.39      8.68 o 
   4   3  11      173.06      162.53      4.32 o 
   5   3  11      147.96      135.00      4.50 o 
   6   3  11      273.71      282.99      6.05 o 
   7   3  11      147.24      140.69      5.29 o 
   8   3  11      284.36      293.41      7.69 o 
   9   3  11      106.22      116.50      6.25 o 
 -15   4  11        6.38        9.28      5.99 o 
 -14   4  11      115.87      106.87      5.38 o 
 -13   4  11      430.03      428.78      8.91 o 
 -12   4  11       85.50       75.22      4.63 o 
 -11   4  11      354.35      363.78      7.67 o 
 -10   4  11       43.43       46.34      3.20 o 
  -9   4  11       49.22       44.39      3.01 o 
  -8   4  11      202.17      203.01      4.05 o 
  -7   4  11      133.73      117.68      2.96 o 
  -6   4  11     2105.03     2072.51     23.97 o 
  -5   4  11      147.60      146.39      2.39 o 
  -4   4  11      472.58      425.67      4.68 o 
  -3   4  11      104.43      103.47      2.05 o 
  -2   4  11       18.31       19.92      1.26 o 
  -1   4  11      492.90      487.00      4.81 o 
   0   4  11       20.26       22.13      1.55 o 
   1   4  11      604.15      604.09      6.94 o 
   2   4  11      927.80      880.54     10.06 o 
   3   4  11     1031.23     1022.01     11.39 o 
   4   4  11       14.20       12.16      2.25 o 
   5   4  11      229.99      242.03      4.79 o 
   6   4  11      206.31      217.93      4.82 o 
   7   4  11        4.91        1.91      2.49 o 
   8   4  11      206.52      222.58      5.22 o 
 -13   5  11        5.47        5.19      3.33 o 
 -12   5  11       50.32       58.21      3.40 o 
 -11   5  11      127.08      140.71      4.53 o 
 -10   5  11      286.95      302.61      5.74 o 
  -9   5  11      162.63      158.85      4.16 o 
  -8   5  11      508.58      502.63      6.57 o 
  -7   5  11       68.85       73.44      2.34 o 
  -6   5  11       16.23       16.60      1.31 o 
  -5   5  11        0.28       -0.61      1.09 o 
  -4   5  11       75.21       80.42      2.63 o 
  -3   5  11      237.20      236.73      3.21 o 
  -2   5  11      351.76      330.70      4.34 o 
  -1   5  11      132.17      147.41      4.95 o 
   0   5  11       82.47       73.26      4.72 o 
   1   5  11       47.61       38.81      2.02 o 
   2   5  11      135.37      129.51      3.66 o 
   3   5  11       10.08        5.59      2.11 o 
   4   5  11       77.62       87.59      3.48 o 
   5   5  11       77.70       77.89      3.33 o 
   6   5  11        0.10        2.02      2.52 o 
   7   5  11       21.57       31.17      2.96 o 
 -11   6  11       68.10       74.26      3.33 o 
 -10   6  11       12.72       15.73      2.19 o 
  -9   6  11       12.30       10.96      1.91 o 
  -8   6  11       25.25       28.66      3.05 o 
  -7   6  11       39.76       32.57      2.96 o 
  -6   6  11        8.25        8.77      2.64 o 
  -5   6  11      147.91      157.73      5.36 o 
  -4   6  11        2.74       -0.82      3.81 o 
  -3   6  11       33.51       26.67      3.59 o 
  -2   6  11       52.90       39.63      8.03 o 
  -1   6  11       18.22       20.07      3.05 o 
   0   6  11      201.38      199.76      2.99 o 
   1   6  11       99.61       98.91      3.49 o 
   2   6  11       90.21      102.47      3.35 o 
   3   6  11       33.03       36.34      2.61 o 
   4   6  11      147.53      142.00      4.11 o 
  -7   7  11       40.27       49.27      6.81 o 
  -6   7  11        2.97        8.98      3.81 o 
  -5   7  11       14.30       19.33      3.81 o 
  -4   7  11        0.04        6.53      3.54 o 
  -3   7  11       25.12       26.71      7.35 o 
  -2   7  11        0.24        1.58      2.18 o 
  -1   7  11       78.31       77.90     11.71 o 
   0   7  11        7.90        4.18      5.31 o 
 -17   0  12       78.79       75.41      7.08 o 
 -16   0  12       29.75       17.69      5.72 o 
 -15   0  12       11.06       15.65      3.85 o 
 -14   0  12      190.61      171.63      6.54 o 
 -13   0  12      224.84      225.71      6.35 o 
 -12   0  12       33.96       33.26      3.56 o 
 -11   0  12       18.93       11.70      2.98 o 
 -10   0  12      132.94      125.13      4.62 o 
  -9   0  12        4.52        5.22      4.49 o 
  -8   0  12      295.20      287.26      4.92 o 
  -7   0  12      658.03      699.70      9.13 o 
  -6   0  12      922.48      840.23     16.01 o 
  -5   0  12       32.69       19.84      1.78 o 
  -4   0  12     2188.54     2324.12     31.63 o 
  -3   0  12      540.20      512.35      6.57 o 
  -2   0  12     3365.68     3822.85     36.15 o 
  -1   0  12      642.99      680.23      7.45 o 
   0   0  12        8.65        5.93      1.33 o 
   1   0  12     3683.40     3778.55     40.55 o 
   2   0  12      333.49      317.38      8.71 o 
   3   0  12      556.63      546.09      9.43 o 
   4   0  12        0.09       -0.14      2.69 o 
   5   0  12      135.36      130.63      5.38 o 
   6   0  12      788.61      791.28     13.28 o 
   7   0  12      163.54      151.49      6.35 o 
   8   0  12      445.60      445.91      9.53 o 
   9   0  12      154.01      164.19      6.93 o 
 -17   1  12       25.03       26.95      5.99 o 
 -16   1  12       89.39       86.22      4.24 o 
 -15   1  12      183.42      191.54      5.55 o 
 -14   1  12      493.31      504.09      8.22 o 
 -13   1  12        4.70        9.27      2.28 o 
 -12   1  12       38.50       37.32      2.41 o 
 -11   1  12      186.87      189.62      4.13 o 
 -10   1  12      340.11      361.45      4.82 o 
  -9   1  12       35.55       41.19      1.92 o 
  -8   1  12     1788.67     1801.05     19.27 o 
  -7   1  12     2050.86     2116.65     20.18 o 
  -6   1  12       71.85       75.11      1.97 o 
  -5   1  12        3.48        0.98      1.12 o 
  -4   1  12      162.88      173.25      2.48 o 
  -3   1  12      915.35      896.38      6.49 o 
  -2   1  12       55.75       77.71      1.89 o 
  -1   1  12       62.79       63.57      1.40 o 
   0   1  12       38.80       35.94      1.08 o 
   1   1  12       39.82       33.84      1.40 o 
   2   1  12      251.09      240.46      3.07 o 
   3   1  12     2638.50     2570.78     24.60 o 
   4   1  12      112.58      115.12      3.86 o 
   5   1  12      187.11      182.61      3.99 o 
   6   1  12       20.41       19.69      2.37 o 
   7   1  12       33.52       32.03      2.75 o 
   8   1  12       96.09      104.07      8.19 o 
   9   1  12       33.79       31.92      4.14 o 
  10   1  12       77.50       85.37      5.48 o 
 -16   2  12       67.79       59.91      4.71 o 
 -15   2  12       37.11       36.37      5.99 o 
 -14   2  12      306.31      291.66      7.80 o 
 -13   2  12      227.50      233.14      6.71 o 
 -12   2  12      356.83      350.84      6.39 o 
 -11   2  12      102.00       81.58      3.26 o 
 -10   2  12      125.43      112.95      3.07 o 
  -9   2  12       29.18       27.75      1.81 o 
  -8   2  12      176.03      181.82      2.83 o 
  -7   2  12       97.32       64.48      4.45 o 
  -6   2  12      188.02      205.92      3.46 o 
  -5   2  12      204.34      172.02      2.52 o 
  -4   2  12     2024.56     1971.43     15.26 o 
  -3   2  12      175.39      162.51      2.51 o 
  -2   2  12     1683.98     1761.22     14.07 o 
  -1   2  12      528.56      540.14      3.90 o 
   0   2  12      338.67      345.67      3.33 o 
   1   2  12     1081.61     1042.88      7.30 o 
   2   2  12      244.61      236.73      2.78 o 
   3   2  12       28.67       28.23      1.63 o 
   4   2  12      173.86      179.78      3.91 o 
   5   2  12      322.48      310.89      5.13 o 
   6   2  12        7.72       10.48      3.46 o 
   7   2  12        6.36        2.99      4.49 o 
   8   2  12      190.21      197.15      6.73 o 
   9   2  12       22.51       26.00      4.14 o 
  10   2  12       96.33      114.06      6.51 o 
 -16   3  12        4.06        9.00      4.06 o 
 -15   3  12      157.48      147.81      6.15 o 
 -14   3  12        1.56        4.23      3.54 o 
 -13   3  12        6.54        3.27      3.36 o 
 -12   3  12       27.66       24.00      3.36 o 
 -11   3  12        4.82        2.97      2.40 o 
 -10   3  12      122.80       98.39      6.58 o 
  -9   3  12      104.66       95.41      3.17 o 
  -8   3  12      567.88      564.79      5.60 o 
  -7   3  12      133.25      130.62      3.11 o 
  -6   3  12      200.69      172.61      2.99 o 
  -5   3  12        5.39        2.85      1.03 o 
  -4   3  12      887.40      872.91      6.17 o 
  -3   3  12        8.55        7.35      1.00 o 
  -2   3  12       14.40       16.42      1.09 o 
  -1   3  12      765.34      736.98      5.74 o 
   0   3  12      225.64      205.35      2.67 o 
   1   3  12      196.79      193.99      2.58 o 
   2   3  12      800.85      786.06      6.28 o 
   3   3  12      142.41      159.80      3.41 o 
   4   3  12        9.52        6.59      2.09 o 
   5   3  12      249.64      209.65      7.11 o 
   6   3  12        3.97        7.80      2.67 o 
   7   3  12      155.58      142.75      5.06 o 
   8   3  12       40.00       46.98      4.43 o 
   9   3  12        0.87       -1.02      3.75 o 
 -15   4  12        4.87        0.23      4.08 o 
 -14   4  12       20.95       20.39      4.49 o 
 -13   4  12       24.00       14.46      3.60 o 
 -12   4  12      141.94      138.67      5.46 o 
 -11   4  12        6.29        6.23      2.94 o 
 -10   4  12        2.77        3.03      2.67 o 
  -9   4  12       46.92       41.67      2.59 o 
  -8   4  12        2.04       -0.26      1.73 o 
  -7   4  12        9.04       12.71      1.76 o 
  -6   4  12      283.39      247.78      3.56 o 
  -5   4  12       51.92       43.84      1.79 o 
  -4   4  12       18.83       23.07      1.25 o 
  -3   4  12        6.15        2.99      1.18 o 
  -2   4  12      599.60      582.85      5.52 o 
  -1   4  12       87.70       67.68      2.42 o 
   0   4  12      542.81      548.14      6.41 o 
   1   4  12        4.67        2.04      1.50 o 
   2   4  12        0.88        3.64      2.01 o 
   3   4  12      138.24      134.06      3.85 o 
   4   4  12       46.09       43.40      2.58 o 
   5   4  12      156.25      142.92      4.01 o 
   6   4  12       57.81       68.94      3.93 o 
   7   4  12        0.03        4.42      2.60 o 
   8   4  12       13.38       14.09      2.97 o 
 -13   5  12        7.77        3.70      3.88 o 
 -12   5  12        9.94       12.01      2.83 o 
 -11   5  12       50.00       55.92      3.23 o 
 -10   5  12       74.11       68.27      3.44 o 
  -9   5  12       18.97       24.75      2.23 o 
  -8   5  12      109.54      102.27      3.96 o 
  -7   5  12        0.00        0.05      1.42 o 
  -6   5  12       43.63       33.36      1.51 o 
  -5   5  12       11.41       10.49      1.30 o 
  -4   5  12      130.69      121.76      2.42 o 
  -3   5  12      151.96      145.78      5.54 o 
  -2   5  12       24.06       23.60      1.86 o 
  -1   5  12       80.18       89.88      5.19 o 
   0   5  12      167.84      167.32      3.48 o 
   1   5  12       88.83       71.24      2.64 o 
   2   5  12      114.43      113.86      3.62 o 
   3   5  12      113.52      114.57      3.75 o 
   4   5  12       30.69       31.05      2.95 o 
   5   5  12       20.78       22.60      2.99 o 
   6   5  12        1.89        2.47      3.30 o 
 -11   6  12       79.29       98.90      3.79 o 
 -10   6  12        8.79        8.97      2.28 o 
  -9   6  12      104.03      108.90      3.30 o 
  -8   6  12       14.33       12.13      2.80 o 
  -7   6  12       49.33       43.43      3.30 o 
  -6   6  12       28.33       25.62      2.83 o 
  -5   6  12      126.41      127.10      5.17 o 
  -4   6  12       67.81       56.74      8.17 o 
  -3   6  12        6.63        9.36      3.27 o 
  -2   6  12       14.24       11.59      3.11 o 
  -1   6  12        0.12        2.12      1.68 o 
   0   6  12        8.86        7.42      1.80 o 
   1   6  12       92.44       85.47      8.53 o 
   2   6  12        2.82       -1.12      2.95 o 
   3   6  12      196.83      215.65      4.69 o 
   4   6  12       81.67       89.48      3.69 o 
  -6   7  12       23.51       29.13      4.36 o 
  -5   7  12      120.17      135.30      6.53 o 
  -4   7  12       48.04       49.55      4.36 o 
  -3   7  12       52.73       59.38     10.62 o 
  -2   7  12      122.36      137.95      4.16 o 
  -1   7  12       72.63       58.50      6.94 o 
 -17   1  13       73.37       63.70      6.81 o 
 -16   1  13       69.64       76.27      4.11 o 
 -15   1  13       30.85       25.79      3.19 o 
 -14   1  13      124.08      117.52      4.66 o 
 -13   1  13       86.04       86.02      3.56 o 
 -12   1  13        0.43       -0.97      2.14 o 
 -11   1  13       43.13       42.30      2.41 o 
 -10   1  13      330.83      348.09      4.65 o 
  -9   1  13     1107.85     1172.22     12.23 o 
  -8   1  13        8.05        3.53      1.51 o 
  -7   1  13       38.73       32.98      1.67 o 
  -6   1  13      199.90      225.34      2.92 o 
  -5   1  13      213.77      215.98      2.85 o 
  -4   1  13     3519.02     3817.58     24.90 o 
  -3   1  13      310.02      347.60      3.18 o 
  -2   1  13        1.01       -0.76      1.02 o 
  -1   1  13      662.61      679.88      5.23 o 
   0   1  13      752.19      795.89      5.70 o 
   1   1  13       75.88       87.14      2.17 o 
   2   1  13        5.38        4.20      1.34 o 
   3   1  13      942.85      894.70      9.90 o 
   4   1  13       91.56       89.32      3.35 o 
   5   1  13        2.51        4.88      2.20 o 
   6   1  13      705.74      702.40     11.94 o 
   7   1  13       38.66       28.20      2.68 o 
   8   1  13       15.99       11.71      3.66 o 
   9   1  13       46.48       46.60      4.71 o 
 -17   2  13        4.09        3.15      3.91 o 
 -16   2  13      128.20      151.15     12.52 o 
 -15   2  13        1.09       -1.88      4.90 o 
 -14   2  13       30.81       31.88      3.19 o 
 -13   2  13       64.45       59.41      3.71 o 
 -12   2  13        3.37       -0.32      2.35 o 
 -11   2  13        0.05       -1.90      1.90 o 
 -10   2  13      300.80      297.50      4.18 o 
  -9   2  13        0.52        0.41      1.60 o 
  -8   2  13       12.61       13.78      1.44 o 
  -7   2  13      367.83      355.17      3.90 o 
  -6   2  13      226.36      219.57      3.18 o 
  -5   2  13       50.53       37.54      1.43 o 
  -4   2  13       15.60       12.72      1.21 o 
  -3   2  13      206.39      210.79      3.63 o 
  -2   2  13        2.26        3.62      1.15 o 
  -1   2  13       20.28       30.72      1.08 o 
   0   2  13      424.71      419.38      3.82 o 
   1   2  13     1040.09     1014.49      7.19 o 
   2   2  13     1770.01     1736.19     11.57 o 
   3   2  13       25.52       26.67      1.92 o 
   4   2  13       95.21       94.07      3.05 o 
   5   2  13      232.03      237.42      5.45 o 
   6   2  13      156.13      157.95      5.85 o 
   7   2  13      115.07      115.77      5.87 o 
   8   2  13       64.32       72.66      4.91 o 
   9   2  13        9.02        9.39      4.04 o 
 -16   3  13       51.60       45.42      5.85 o 
 -15   3  13       13.56       13.24      3.79 o 
 -14   3  13     1106.79     1085.24     17.22 o 
 -13   3  13      217.60      204.18      6.70 o 
 -12   3  13       24.94       21.75      3.95 o 
 -11   3  13       23.95       18.77      2.55 o 
 -10   3  13      649.21      645.94     13.91 o 
  -9   3  13      694.96      678.98     12.69 o 
  -8   3  13      961.36      989.40     17.33 o 
  -7   3  13      644.28      634.76      7.62 o 
  -6   3  13      140.07      131.25      2.34 o 
  -5   3  13       13.93       17.61      1.13 o 
  -4   3  13       19.73       19.34      1.05 o 
  -3   3  13      399.64      394.22      4.08 o 
  -2   3  13      373.73      370.77      3.50 o 
  -1   3  13      240.46      244.66      2.89 o 
   0   3  13      442.81      459.10      4.37 o 
   1   3  13      804.30      773.43      6.64 o 
   2   3  13      803.93      789.04      7.42 o 
   3   3  13      113.56      122.32      3.66 o 
   4   3  13        1.43       -2.03      2.03 o 
   5   3  13       24.30       22.45      2.44 o 
   6   3  13       43.14       35.07      3.19 o 
   7   3  13       96.20       96.08      5.91 o 
   8   3  13      124.02      139.09      5.43 o 
 -15   4  13       33.41       24.53      4.06 o 
 -14   4  13      216.22      224.47      6.98 o 
 -13   4  13      530.35      517.96     10.09 o 
 -12   4  13       26.28       25.14      3.27 o 
 -11   4  13       68.15       69.02      4.23 o 
 -10   4  13      137.42      145.35      5.08 o 
  -9   4  13      242.14      223.87      4.85 o 
  -8   4  13       24.65       22.86      1.93 o 
  -7   4  13        9.58        9.92      1.55 o 
  -6   4  13      200.88      216.83      3.96 o 
  -5   4  13      542.07      487.88      5.27 o 
  -4   4  13      231.04      244.93      3.55 o 
  -3   4  13       35.24       33.43      1.65 o 
  -2   4  13       69.57       60.33      2.56 o 
  -1   4  13      235.11      230.07      4.73 o 
   0   4  13       17.74       16.00      1.75 o 
   1   4  13      146.88      144.49      3.29 o 
   2   4  13      528.34      523.01      7.04 o 
   3   4  13       75.92       62.51      2.83 o 
   4   4  13        2.82       -0.60      2.24 o 
   5   4  13       23.24       26.87      2.75 o 
   6   4  13      301.41      314.91      5.85 o 
   7   4  13       65.99       60.18      3.31 o 
 -13   5  13       52.78       61.17      3.58 o 
 -12   5  13        2.55       -1.92      2.69 o 
 -11   5  13       77.23       77.27      3.73 o 
 -10   5  13       97.02      102.38      4.64 o 
  -9   5  13      420.86      427.37      8.02 o 
  -8   5  13       44.34       45.99      1.92 o 
  -7   5  13       99.71      102.95      2.57 o 
  -6   5  13        9.77        6.61      1.42 o 
  -5   5  13       10.96        4.12      1.33 o 
  -4   5  13      272.94      258.23      3.59 o 
  -3   5  13     1168.69     1133.02     17.01 o 
  -2   5  13       38.87       44.62      2.43 o 
  -1   5  13      591.91      600.66     12.89 o 
   0   5  13       52.07       48.37      2.35 o 
   1   5  13       24.73       19.94      2.01 o 
   2   5  13       48.30       50.72      2.79 o 
   3   5  13        3.97        4.51      2.31 o 
   4   5  13      101.30      106.60      3.95 o 
   5   5  13       38.23       45.82      3.05 o 
   6   5  13       32.52       33.58      3.96 o 
 -11   6  13        0.24       -2.22      2.22 o 
 -10   6  13        6.45        6.10      2.40 o 
  -9   6  13        7.16        9.85      2.67 o 
  -8   6  13        0.48       -1.68      2.73 o 
  -7   6  13       42.36       43.26      3.21 o 
  -6   6  13       55.98       52.45      3.72 o 
  -5   6  13       12.32       18.78      4.08 o 
  -4   6  13       11.31       17.15      3.81 o 
  -3   6  13       15.61       19.30      3.46 o 
  -2   6  13       61.61       58.76      8.03 o 
  -1   6  13      209.18      212.26      4.39 o 
   0   6  13       61.75       67.68      3.46 o 
   1   6  13       77.05       79.15      3.64 o 
   2   6  13      157.92      178.01      4.68 o 
   3   6  13       12.04        5.28      2.46 o 
  -5   7  13        4.17        3.54      3.81 o 
  -4   7  13       28.33       36.75      4.36 o 
  -3   7  13       99.52      107.11     12.11 o 
  -2   7  13       11.43       10.32      6.02 o 
 -17   0  14      111.45      150.00      9.80 o 
 -16   0  14        2.30        0.00      5.44 o 
 -15   0  14        6.09        9.43      4.76 o 
 -14   0  14      255.98      249.53      6.93 o 
 -13   0  14       35.59       39.20      5.04 o 
 -12   0  14       11.10       10.41      2.98 o 
 -11   0  14     1122.55     1119.47     23.00 o 
 -10   0  14      457.22      471.95     11.30 o 
  -9   0  14      710.05      744.08     11.84 o 
  -8   0  14       80.17       99.48     11.84 o 
  -7   0  14     1820.04     1835.37     20.54 o 
  -6   0  14     2002.65     2144.29     35.48 o 
  -5   0  14     1298.39     1348.02     23.43 o 
  -4   0  14     1159.59     1179.67     10.51 o 
  -3   0  14        0.87        2.48      1.26 o 
  -2   0  14      147.68      148.36      2.95 o 
  -1   0  14       66.11       76.89      2.79 o 
   0   0  14     1594.17     1613.49     18.83 o 
   1   0  14       69.00       52.71      2.21 o 
   2   0  14      561.65      545.38     11.57 o 
   3   0  14      142.61      125.57      5.27 o 
   4   0  14      538.38      485.28     20.42 o 
   5   0  14       38.71       35.91      3.56 o 
   6   0  14      104.27      100.77      7.62 o 
   7   0  14      158.50      178.80      6.62 o 
   8   0  14       77.03       87.69      5.27 o 
 -17   1  14       27.82       13.61      5.99 o 
 -16   1  14      109.58      110.34      5.13 o 
 -15   1  14      238.01      254.39      6.27 o 
 -14   1  14      127.25      130.93      4.79 o 
 -13   1  14       26.37       25.05      2.45 o 
 -12   1  14       95.69       95.49      3.38 o 
 -11   1  14      144.74      141.16      3.73 o 
 -10   1  14      324.49      312.63      6.90 o 
  -9   1  14       12.79        9.12      1.65 o 
  -8   1  14      703.23      676.52      6.89 o 
  -7   1  14     1574.85     1616.33     14.12 o 
  -6   1  14      212.96      217.54      3.21 o 
  -5   1  14      865.75      922.63      8.57 o 
  -4   1  14      129.07      152.30      1.77 o 
  -3   1  14      606.79      589.73      5.12 o 
  -2   1  14      593.85      560.31      5.33 o 
  -1   1  14      497.86      477.25      4.36 o 
   0   1  14      715.19      710.39      5.23 o 
   1   1  14       24.95       24.67      1.53 o 
   2   1  14      437.70      408.94      4.63 o 
   3   1  14      295.23      271.94      4.82 o 
   4   1  14      327.18      317.23      5.27 o 
   5   1  14      643.34      611.96      7.89 o 
   6   1  14      146.12      144.71      5.03 o 
   7   1  14       80.13       67.46      3.75 o 
   8   1  14        5.97        4.51      3.94 o 
   9   1  14       69.60       76.43      5.58 o 
 -17   2  14        6.32        0.70      4.03 o 
 -16   2  14       44.45       43.15      6.26 o 
 -15   2  14      227.84      221.96     11.84 o 
 -14   2  14       64.77       61.51      3.56 o 
 -13   2  14       13.39       14.14      2.74 o 
 -12   2  14      595.23      605.73      8.85 o 
 -11   2  14       67.35       63.64      2.95 o 
 -10   2  14      471.48      441.96      5.79 o 
  -9   2  14        5.17        2.40      1.66 o 
  -8   2  14       64.05       62.24      1.99 o 
  -7   2  14       55.21       50.50      1.68 o 
  -6   2  14        8.91        4.10      1.29 o 
  -5   2  14        5.55        2.03      1.10 o 
  -4   2  14      921.31      936.55      6.91 o 
  -3   2  14        2.48        1.19      1.15 o 
  -2   2  14      829.66      806.09      6.62 o 
  -1   2  14        1.97        1.59      0.99 o 
   0   2  14     1998.98     2039.19     13.26 o 
   1   2  14       34.21       32.25      1.45 o 
   2   2  14      421.76      388.17      4.17 o 
   3   2  14      220.05      204.82      3.74 o 
   4   2  14       50.18       38.90      2.26 o 
   5   2  14      139.04      126.97      4.78 o 
   6   2  14       39.64       47.03      5.31 o 
   7   2  14      268.28      293.78     11.57 o 
   8   2  14        0.57       -3.13      3.85 o 
   9   2  14       84.06       94.20      5.77 o 
 -16   3  14      246.55      250.56      7.69 o 
 -15   3  14       28.90       30.07      4.03 o 
 -14   3  14       23.74       20.61      5.17 o 
 -13   3  14      557.68      531.48     10.37 o 
 -12   3  14       19.28       14.23      3.20 o 
 -11   3  14      108.83      106.84      5.31 o 
 -10   3  14      528.56      494.95      9.57 o 
  -9   3  14        8.86        6.01      1.85 o 
  -8   3  14       62.66       54.22      2.00 o 
  -7   3  14        5.22        4.41      1.33 o 
  -6   3  14       61.72       51.85      1.82 o 
  -5   3  14        0.16       -1.05      1.05 o 
  -4   3  14      335.19      366.77      4.23 o 
  -3   3  14      134.34      127.74      2.37 o 
  -2   3  14      169.13      158.68      2.42 o 
  -1   3  14        5.90        6.04      1.31 o 
   0   3  14        6.51        0.57      1.12 o 
   1   3  14        9.02        3.88      1.62 o 
   2   3  14       82.70       72.63      2.70 o 
   3   3  14      350.05      357.13      5.63 o 
   4   3  14      191.34      184.09      4.35 o 
   5   3  14       41.94       47.16      2.82 o 
   6   3  14       18.47       20.70      2.61 o 
   7   3  14       24.13       32.58      3.46 o 
   8   3  14       22.62       25.33      3.49 o 
 -15   4  14       96.78       80.48      4.96 o 
 -14   4  14       46.19       48.50      4.11 o 
 -13   4  14      254.24      261.77      6.90 o 
 -12   4  14      229.92      236.62      6.34 o 
 -11   4  14       93.73       90.35      6.53 o 
 -10   4  14        9.20        7.48      2.99 o 
  -9   4  14      109.95       99.61      3.68 o 
  -8   4  14       37.61       37.26      2.07 o 
  -7   4  14        3.46        5.64      1.55 o 
  -6   4  14       24.40       31.74      1.92 o 
  -5   4  14      101.40       84.02      2.47 o 
  -4   4  14       39.02       40.50      1.91 o 
  -3   4  14       50.42       56.22      3.18 o 
  -2   4  14        1.49        2.50      1.69 o 
  -1   4  14       92.15       93.69      3.02 o 
   0   4  14      220.52      187.73      4.04 o 
   1   4  14       45.83       37.48      2.19 o 
   2   4  14       55.26       53.32      3.02 o 
   3   4  14        8.44       12.54      2.23 o 
   4   4  14       14.06       15.39      2.46 o 
   5   4  14       19.46       17.23      2.63 o 
   6   4  14       32.97       33.73      3.58 o 
   7   4  14       49.39       64.19      3.49 o 
 -13   5  14        0.30       -2.57      2.85 o 
 -12   5  14        8.56       10.15      3.13 o 
 -11   5  14       23.26       14.68      2.76 o 
 -10   5  14        0.43       -0.60      2.07 o 
  -9   5  14       33.09       32.88      2.36 o 
  -8   5  14      114.67      113.27      3.29 o 
  -7   5  14       13.76        8.45      1.51 o 
  -6   5  14      391.25      382.26      5.12 o 
  -5   5  14        2.31       -1.44      1.44 o 
  -4   5  14       30.30       26.43      2.67 o 
  -3   5  14      125.53      125.70      4.18 o 
  -2   5  14        2.85        4.16      1.71 o 
  -1   5  14       35.75       29.95      3.66 o 
   0   5  14       53.64       46.42      2.38 o 
   1   5  14        7.07        2.54      1.87 o 
   2   5  14        8.02        7.71      2.32 o 
   3   5  14       19.92       19.02      2.99 o 
   4   5  14       11.84       13.92      2.58 o 
   5   5  14       52.79       48.81      3.21 o 
 -10   6  14      122.39      134.18      3.74 o 
  -9   6  14       14.77       16.67      2.04 o 
  -8   6  14       23.88       27.57      3.74 o 
  -7   6  14       19.17       17.70      3.58 o 
  -6   6  14       33.23       35.93      4.63 o 
  -5   6  14      248.29      247.18      8.44 o 
  -4   6  14        0.33       -2.72      4.63 o 
  -3   6  14        9.54        4.33     12.39 o 
  -2   6  14       16.49       15.34      2.00 o 
  -1   6  14       29.72       29.15      2.03 o 
   0   6  14       38.70       32.01      2.61 o 
   1   6  14       32.41       35.08      2.87 o 
   2   6  14       53.37       57.31      3.37 o 
 -17   1  15       50.88       49.27      6.81 o 
 -16   1  15        0.15       -0.34      3.00 o 
 -15   1  15       48.42       50.27      6.97 o 
 -14   1  15      144.17      129.10      4.81 o 
 -13   1  15        3.62        3.90      2.26 o 
 -12   1  15       84.86       93.97      3.51 o 
 -11   1  15       20.42       19.47      2.20 o 
 -10   1  15      144.50      151.95      3.31 o 
  -9   1  15      356.84      382.05      4.79 o 
  -8   1  15      201.83      200.73      3.38 o 
  -7   1  15      486.91      534.40      6.29 o 
  -6   1  15      764.15      775.39     10.71 o 
  -5   1  15      290.72      326.45      4.21 o 
  -4   1  15       67.65       56.81      1.49 o 
  -3   1  15       18.95       18.87      1.39 o 
  -2   1  15      334.16      347.72      3.90 o 
  -1   1  15      246.17      248.67      2.97 o 
   0   1  15       22.17       17.64      1.13 o 
   1   1  15       19.52       14.06      1.15 o 
   2   1  15       17.16       17.15      1.83 o 
   3   1  15        8.00        6.90      1.87 o 
   4   1  15      397.39      409.16      6.76 o 
   5   1  15       75.98       82.18      4.56 o 
   6   1  15       68.03       63.78      3.67 o 
   7   1  15        2.39       -2.02      5.72 o 
   8   1  15        0.01       -2.45      4.04 o 
 -17   2  15      179.31      204.69      7.41 o 
 -16   2  15       37.23       38.12      4.90 o 
 -15   2  15       19.85       16.32      3.75 o 
 -14   2  15      135.29      134.07      4.86 o 
 -13   2  15      361.69      356.04      6.64 o 
 -12   2  15      250.25      245.08      5.45 o 
 -11   2  15        4.68        1.06      2.50 o 
 -10   2  15      656.92      648.64      9.31 o 
  -9   2  15       89.62       83.64      2.93 o 
  -8   2  15       17.62       20.48      1.72 o 
  -7   2  15       99.30      102.30      2.48 o 
  -6   2  15       44.91       35.45      1.42 o 
  -5   2  15      239.95      220.43      3.50 o 
  -4   2  15      636.27      671.21      5.76 o 
  -3   2  15      438.97      423.36      4.13 o 
  -2   2  15       39.87       32.27      1.53 o 
  -1   2  15      263.43      258.25      2.64 o 
   0   2  15      227.30      209.42      2.84 o 
   1   2  15       15.57        9.67      1.39 o 
   2   2  15      208.86      195.42      3.04 o 
   3   2  15      463.91      456.08      5.23 o 
   4   2  15       20.71       18.06      2.37 o 
   5   2  15       43.60       39.32      3.14 o 
   6   2  15      135.15      134.80      4.90 o 
   7   2  15       73.20       66.06      5.44 o 
   8   2  15       30.65       27.86      4.41 o 
 -16   3  15        2.13        5.74      3.94 o 
 -15   3  15       35.08       35.79      4.18 o 
 -14   3  15       17.24       17.67      3.64 o 
 -13   3  15      108.17       96.53      5.19 o 
 -12   3  15      144.43      137.44      6.26 o 
 -11   3  15       38.40       30.85      5.72 o 
 -10   3  15      243.62      231.99      5.01 o 
  -9   3  15      114.87      112.01      3.85 o 
  -8   3  15      767.71      715.62      8.13 o 
  -7   3  15      128.71      132.84      2.46 o 
  -6   3  15      255.01      251.23      3.08 o 
  -5   3  15        1.11        2.03      1.07 o 
  -4   3  15      327.81      343.02      3.73 o 
  -3   3  15     1317.17     1311.82     10.23 o 
  -2   3  15      392.65      364.47      3.61 o 
  -1   3  15     4046.37     3910.94     42.21 o 
   0   3  15      860.35      855.19      8.63 o 
   1   3  15        1.67       -1.31      1.56 o 
   2   3  15       18.13       17.01      2.24 o 
   3   3  15        0.81        1.34      2.10 o 
   4   3  15      117.06      115.27      5.46 o 
   5   3  15       91.65      100.76      3.83 o 
   6   3  15       51.10       43.08      2.95 o 
   7   3  15        2.80        4.05      3.03 o 
 -15   4  15        0.16       -1.71      8.03 o 
 -14   4  15       42.19       43.63      4.18 o 
 -13   4  15       45.25       47.73      3.99 o 
 -12   4  15       67.28       63.51      3.99 o 
 -11   4  15       30.65       33.83      3.33 o 
 -10   4  15       92.79       94.53      3.88 o 
  -9   4  15       17.23       12.53      2.44 o 
  -8   4  15      137.76      110.34      3.68 o 
  -7   4  15      591.48      527.40      7.11 o 
  -6   4  15      442.70      449.95      5.52 o 
  -5   4  15       20.90       17.66      1.71 o 
  -4   4  15      223.00      228.25      4.45 o 
  -3   4  15        3.17       -0.03      1.70 o 
  -2   4  15      153.61      157.77      5.70 o 
  -1   4  15      467.96      440.24      7.07 o 
   0   4  15       30.11       34.29      2.39 o 
   1   4  15      490.74      491.80      6.01 o 
   2   4  15        4.06        4.74      2.21 o 
   3   4  15      341.28      352.07      5.75 o 
   4   4  15      104.63      106.63      3.93 o 
   5   4  15      103.65      107.59      4.07 o 
   6   4  15       27.42       30.36      3.05 o 
 -13   5  15       95.67      111.17      5.61 o 
 -12   5  15      106.43      106.10      4.57 o 
 -11   5  15       37.22       42.42      3.06 o 
 -10   5  15      102.00      106.76      3.65 o 
  -9   5  15       83.86       87.60      5.58 o 
  -8   5  15       59.96       65.37      6.17 o 
  -7   5  15      172.69      154.85      3.57 o 
  -6   5  15      210.44      189.91      3.22 o 
  -5   5  15       10.24        6.10      1.72 o 
  -4   5  15        1.08        3.77      1.67 o 
  -3   5  15       86.69       83.21      4.34 o 
  -2   5  15      437.22      436.76     12.23 o 
  -1   5  15      129.62      134.57      4.16 o 
   0   5  15       20.01       21.35      2.27 o 
   1   5  15        7.31        3.92      2.24 o 
   2   5  15       83.79       83.28      3.53 o 
   3   5  15       78.49       76.77      3.39 o 
   4   5  15      241.50      266.82      5.52 o 
 -10   6  15        6.21        6.55      2.37 o 
  -9   6  15       28.69       35.85      2.43 o 
  -8   6  15       35.49       32.49      2.08 o 
  -7   6  15       58.98       65.40      4.37 o 
  -6   6  15      126.26      143.74      7.35 o 
  -5   6  15       28.70       29.67      4.63 o 
  -4   6  15      184.57      198.66      9.39 o 
  -3   6  15        3.79        0.20      1.98 o 
  -2   6  15        0.33       -3.32      3.32 o 
  -1   6  15        0.72       -0.42      1.97 o 
   0   6  15       54.45       53.66      5.46 o 
   1   6  15       23.30       18.38      2.79 o 
   2   6  15        1.19        0.52      2.67 o 
 -17   0  16        4.23        2.99      5.72 o 
 -16   0  16        7.72       11.71      5.44 o 
 -15   0  16        8.19        5.44      5.17 o 
 -14   0  16       36.54       46.81      8.98 o 
 -13   0  16        7.01        2.90      3.95 o 
 -12   0  16      499.14      490.64      9.33 o 
 -11   0  16     2419.83     2433.99     33.49 o 
 -10   0  16      553.83      570.81     14.84 o 
  -9   0  16      135.28      136.87     10.34 o 
  -8   0  16      153.19      152.22      4.91 o 
  -7   0  16       44.31       37.26      2.98 o 
  -6   0  16     2715.20     2835.02     37.92 o 
  -5   0  16      258.72      278.97      5.97 o 
  -4   0  16     1233.51     1273.52     15.18 o 
  -3   0  16      272.29      264.95      6.13 o 
  -2   0  16      816.87      831.24     11.26 o 
  -1   0  16        3.91       -1.46      1.75 o 
   0   0  16     2197.57     2282.10     22.32 o 
   1   0  16       71.27       65.52      2.84 o 
   2   0  16      346.52      330.71      5.96 o 
   3   0  16      199.68      193.15      6.24 o 
   4   0  16        2.45        4.36      3.08 o 
   5   0  16      113.36      112.91      5.39 o 
   6   0  16       11.33        7.76      3.85 o 
   7   0  16      118.99      131.09      6.43 o 
 -17   1  16       57.04       61.22      4.99 o 
 -16   1  16        4.66        4.04      3.12 o 
 -15   1  16      211.90      230.39      6.07 o 
 -14   1  16        8.60        8.49      2.77 o 
 -13   1  16       90.58       94.25      3.85 o 
 -12   1  16      324.78      331.57      5.38 o 
 -11   1  16       88.03       89.00      3.35 o 
 -10   1  16      230.42      218.76      3.87 o 
  -9   1  16       87.85       81.77      2.82 o 
  -8   1  16      629.56      598.81      6.33 o 
  -7   1  16       41.83       33.27      1.84 o 
  -6   1  16       14.90       13.10      1.55 o 
  -5   1  16        4.30        5.93      0.89 o 
  -4   1  16       49.52       52.97      2.86 o 
  -3   1  16     1442.02     1413.71     11.66 o 
  -2   1  16      179.87      168.00      3.00 o 
  -1   1  16     1734.06     1705.17     13.96 o 
   0   1  16      561.66      540.35      4.38 o 
   1   1  16      335.75      323.69      3.38 o 
   2   1  16      152.68      136.64      3.37 o 
   3   1  16        2.04        1.85      1.83 o 
   4   1  16     1283.26     1272.31     12.45 o 
   5   1  16        0.66        3.24      2.48 o 
   6   1  16      275.63      291.19      6.44 o 
   7   1  16        4.66        1.49      5.17 o 
   8   1  16       27.91       24.04      5.31 o 
 -17   2  16      208.50      242.28      7.89 o 
 -16   2  16       50.14       42.59      4.52 o 
 -15   2  16        0.05        1.50      5.17 o 
 -14   2  16       82.57       84.20      3.98 o 
 -13   2  16       29.88       31.93      2.99 o 
 -12   2  16      586.84      591.84      8.75 o 
 -11   2  16       82.15       72.54      6.06 o 
 -10   2  16      816.65      830.97      9.35 o 
  -9   2  16        6.70        2.92      1.71 o 
  -8   2  16       58.29       53.89      2.11 o 
  -7   2  16       18.01       16.91      1.66 o 
  -6   2  16       19.40       22.68      1.40 o 
  -5   2  16      168.63      170.79      3.99 o 
  -4   2  16       10.79       12.50      1.40 o 
  -3   2  16     1868.32     1866.68     13.94 o 
  -2   2  16       31.16       30.54      1.61 o 
  -1   2  16     2003.60     2029.36     12.56 o 
   0   2  16       58.15       55.07      1.86 o 
   1   2  16        0.06        0.37      1.42 o 
   2   2  16        0.08        0.88      1.63 o 
   3   2  16       42.37       35.22      2.18 o 
   4   2  16       25.69       24.69      2.82 o 
   5   2  16        5.21        2.69      2.82 o 
   6   2  16      200.19      197.15      5.71 o 
   7   2  16       58.42       68.96      4.08 o 
 -16   3  16       26.07       31.39      4.50 o 
 -15   3  16        1.18       -1.38      3.60 o 
 -14   3  16        0.05       -2.17      3.33 o 
 -13   3  16       10.82        0.15      4.90 o 
 -12   3  16        0.04        1.57      2.98 o 
 -11   3  16        1.82        1.54      2.94 o 
 -10   3  16       18.45       13.64      2.48 o 
  -9   3  16        6.92        2.73      2.57 o 
  -8   3  16      244.81      216.29      3.50 o 
  -7   3  16      252.66      251.22      3.78 o 
  -6   3  16       24.36       25.50      1.38 o 
  -5   3  16        0.34       -0.20      1.07 o 
  -4   3  16        0.27        1.15      1.36 o 
  -3   3  16      127.76      155.24      2.92 o 
  -2   3  16      162.84      143.79      6.26 o 
  -1   3  16        0.36        1.31      1.93 o 
   0   3  16      292.94      297.67      4.78 o 
   1   3  16        0.05        0.05      1.75 o 
   2   3  16       40.52       40.64      2.54 o 
   3   3  16       54.82       48.78      3.18 o 
   4   3  16       34.97       36.35      2.72 o 
   5   3  16        7.25        4.43      2.52 o 
   6   3  16        1.41       -0.08      2.56 o 
   7   3  16       26.94       30.11      3.16 o 
 -15   4  16       22.87       25.21      3.99 o 
 -14   4  16       26.52       31.02      3.99 o 
 -13   4  16        5.22       -5.15      5.58 o 
 -12   4  16       24.45       23.24      3.33 o 
 -11   4  16       15.23       18.41      3.20 o 
 -10   4  16        2.37        1.77      2.44 o 
  -9   4  16       27.55       23.04      2.60 o 
  -8   4  16        0.98       -1.54      1.89 o 
  -7   4  16       15.33       13.78      1.82 o 
  -6   4  16      147.21      125.64      3.63 o 
  -5   4  16       50.32       42.47      2.12 o 
  -4   4  16        5.63        5.62      1.82 o 
  -3   4  16       86.54       67.96      3.28 o 
  -2   4  16        1.28       -1.93      2.26 o 
  -1   4  16      127.75      130.07      4.10 o 
   0   4  16       25.85       25.02      2.37 o 
   1   4  16        0.60        2.42      1.90 o 
   2   4  16       31.62       38.59      2.67 o 
   3   4  16        0.12       -0.32      2.27 o 
   4   4  16       30.41       35.84      2.87 o 
   5   4  16       34.46       41.03      3.09 o 
 -13   5  16      119.23      152.80      5.20 o 
 -12   5  16        5.79        6.41      2.83 o 
 -11   5  16        0.87       -2.50      2.50 o 
 -10   5  16       26.46       24.73      2.54 o 
  -9   5  16       10.43        7.54      2.05 o 
  -8   5  16      182.51      170.33      3.81 o 
  -7   5  16        0.13       -2.20      2.20 o 
  -6   5  16       16.45       20.29      3.68 o 
  -5   5  16        0.03       -1.38      2.31 o 
  -4   5  16       22.07       16.08      2.41 o 
  -3   5  16       64.86       64.71      3.26 o 
  -2   5  16        0.12        2.73      2.24 o 
  -1   5  16        0.03       -0.16      2.31 o 
   0   5  16       40.10       33.83      2.49 o 
   1   5  16      231.68      251.75      5.65 o 
   2   5  16       11.31        8.81      2.54 o 
   3   5  16       12.86       10.68      2.66 o 
   4   5  16       37.26       44.51      3.16 o 
 -10   6  16        2.22        3.30      2.50 o 
  -9   6  16       52.22       57.89      3.25 o 
  -8   6  16       50.84       51.42      2.70 o 
  -7   6  16       52.81       57.71      2.80 o 
  -6   6  16      136.60      148.36      7.62 o 
  -5   6  16       33.29       33.48      4.90 o 
  -4   6  16      234.10      271.78      5.14 o 
  -3   6  16       52.96       33.35      3.69 o 
  -2   6  16        1.88       -0.12      4.71 o 
  -1   6  16       13.81        8.57      2.18 o 
   0   6  16      133.87      136.63      4.47 o 
   1   6  16        3.17       -0.78      3.78 o 
 -17   1  17       79.98       66.24      5.31 o 
 -16   1  17       12.32        8.41      3.15 o 
 -15   1  17       48.65       42.57      3.55 o 
 -14   1  17        0.15       -2.72      2.72 o 
 -13   1  17      150.94      146.78      4.66 o 
 -12   1  17      217.56      220.13      5.23 o 
 -11   1  17      156.91      164.09      3.88 o 
 -10   1  17      115.48      112.75      3.32 o 
  -9   1  17       39.30       37.70      2.09 o 
  -8   1  17      380.02      397.67      4.87 o 
  -7   1  17        2.13        1.96      1.91 o 
  -6   1  17      399.06      409.02      5.50 o 
  -5   1  17       96.19       96.83      2.00 o 
  -4   1  17      255.44      248.86      3.77 o 
  -3   1  17        3.28        2.21      1.44 o 
  -2   1  17      605.12      596.50      5.87 o 
  -1   1  17      516.40      501.11      7.05 o 
   0   1  17      296.65      290.96      2.84 o 
   1   1  17      489.40      465.12      4.35 o 
   2   1  17        0.01       -0.53      1.54 o 
   3   1  17       23.77       19.36      2.07 o 
   4   1  17       64.55       49.73      2.62 o 
   5   1  17       75.14       82.66      3.57 o 
   6   1  17        0.01       -3.68      5.31 o 
   7   1  17        7.42        3.79      4.03 o 
 -17   2  17       51.91       62.83      5.72 o 
 -16   2  17        8.23        9.95      5.72 o 
 -15   2  17        0.05        3.55      5.31 o 
 -14   2  17       25.30       28.64      5.27 o 
 -13   2  17      312.04      315.53      6.61 o 
 -12   2  17      518.65      526.30      8.22 o 
 -11   2  17        6.69        5.88      2.45 o 
 -10   2  17      601.14      593.05      7.31 o 
  -9   2  17       25.27       20.26      2.12 o 
  -8   2  17      508.62      530.99      6.33 o 
  -7   2  17       48.50       46.64      2.39 o 
  -6   2  17       85.59       80.23      2.41 o 
  -5   2  17     1054.45     1071.89     12.21 o 
  -4   2  17      636.46      616.78      6.06 o 
  -3   2  17        8.45        8.78      1.60 o 
  -2   2  17      173.76      169.80      3.11 o 
  -1   2  17       46.66       42.78      1.90 o 
   0   2  17       70.03       70.15      2.33 o 
   1   2  17        2.36       -0.02      1.50 o 
   2   2  17       55.74       49.42      2.28 o 
   3   2  17      303.49      267.75      4.65 o 
   4   2  17       22.99       14.46      2.38 o 
   5   2  17        0.06        0.62      2.76 o 
   6   2  17        1.05        1.32      2.98 o 
   7   2  17       14.30        9.44      3.24 o 
 -16   3  17        5.44        0.16      3.84 o 
 -15   3  17        4.01       11.73      3.84 o 
 -14   3  17       78.46       75.06      4.61 o 
 -13   3  17       88.71       78.65      5.04 o 
 -12   3  17      158.99      164.23      5.81 o 
 -11   3  17       73.03       69.52      4.33 o 
 -10   3  17       97.43       86.78      4.48 o 
  -9   3  17        9.26        9.86      2.28 o 
  -8   3  17        9.79        6.34      1.96 o 
  -7   3  17        0.24       -0.41      1.62 o 
  -6   3  17      321.09      303.06      5.60 o 
  -5   3  17        0.58       -0.24      1.73 o 
  -4   3  17     1220.32     1186.33     14.57 o 
  -3   3  17     3626.90     3574.85     41.41 o 
  -2   3  17      346.04      321.66      7.82 o 
  -1   3  17       10.75        5.05      2.03 o 
   0   3  17       74.26       76.27      4.09 o 
   1   3  17       16.09       15.18      1.97 o 
   2   3  17      134.46      130.87      3.86 o 
   3   3  17        6.86       11.19      2.34 o 
   4   3  17      449.32      460.67      6.96 o 
   5   3  17       75.81       88.38      4.79 o 
   6   3  17       98.30      101.50      5.34 o 
 -15   4  17       75.67       63.22      8.30 o 
 -14   4  17       34.12       31.53      3.99 o 
 -13   4  17        0.17       -3.27      3.27 o 
 -12   4  17      215.85      219.27      6.39 o 
 -11   4  17      112.67      118.27      4.32 o 
 -10   4  17      143.13      141.61      4.33 o 
  -9   4  17      182.41      172.48      4.44 o 
  -8   4  17       28.96       30.18      2.15 o 
  -7   4  17      265.90      250.59      5.46 o 
  -6   4  17      181.65      178.06      4.28 o 
  -5   4  17       49.49       49.22      3.14 o 
  -4   4  17       69.43       73.31      3.44 o 
  -3   4  17      119.64      106.96      3.86 o 
  -2   4  17       41.77       36.58      2.75 o 
  -1   4  17        0.61        1.51      2.35 o 
   0   4  17       25.72       24.65      2.67 o 
   1   4  17      232.73      237.26      4.23 o 
   2   4  17      199.32      204.85      4.61 o 
   3   4  17      127.13      131.25      4.26 o 
   4   4  17       50.68       62.91      3.29 o 
   5   4  17       13.18       12.21      2.78 o 
 -13   5  17      285.98      303.35      7.21 o 
 -12   5  17        8.48        5.01      2.83 o 
 -11   5  17        3.81        5.23      2.31 o 
 -10   5  17       87.99      104.38      3.57 o 
  -9   5  17       21.80       26.06      2.63 o 
  -8   5  17      349.00      355.01      6.17 o 
  -7   5  17      104.08       94.65      3.65 o 
  -6   5  17       33.41       27.74      2.81 o 
  -5   5  17      118.93      115.61      6.13 o 
  -4   5  17       18.55       15.58      2.46 o 
  -3   5  17       43.39       38.46      2.75 o 
  -2   5  17      202.07      204.50      5.06 o 
  -1   5  17       81.26       78.35      6.94 o 
   0   5  17       64.70       59.04      2.78 o 
   1   5  17       36.74       37.15      3.15 o 
   2   5  17       21.79       26.08      2.95 o 
   3   5  17       42.11       44.60      3.16 o 
 -10   6  17       85.83       95.84      3.76 o 
  -9   6  17        0.86        2.09      2.24 o 
  -8   6  17       18.42       11.88      2.22 o 
  -7   6  17       16.20       16.93      2.19 o 
  -6   6  17       90.42       90.70      5.58 o 
  -5   6  17      330.44      371.45      6.87 o 
  -4   6  17       57.66       56.39      5.46 o 
  -3   6  17       99.59      101.13      5.36 o 
  -2   6  17       15.31       11.08      2.47 o 
  -1   6  17        1.61        0.72      2.71 o 
   0   6  17       64.74       67.90      6.70 o 
 -17   0  18        4.95       -3.27      5.72 o 
 -16   0  18       83.43       79.22      7.08 o 
 -15   0  18       83.10       98.82      8.44 o 
 -14   0  18       53.54       43.88      5.58 o 
 -13   0  18      170.39      169.38      6.04 o 
 -12   0  18      209.25      218.62      6.45 o 
 -11   0  18      681.22      698.12     26.13 o 
 -10   0  18      520.61      549.06      9.91 o 
  -9   0  18      727.88      757.14     20.01 o 
  -8   0  18       76.31       83.24      4.41 o 
  -7   0  18       32.51       28.30      2.98 o 
  -6   0  18      564.38      558.34      9.82 o 
  -5   0  18     1413.12     1395.55     20.02 o 
  -4   0  18     1743.94     1671.66     19.61 o 
  -3   0  18     1129.89     1099.54     16.46 o 
  -2   0  18        2.83        5.84      1.97 o 
  -1   0  18      211.75      197.61      6.23 o 
   0   0  18      203.40      204.13      4.21 o 
   1   0  18     1526.56     1397.53     14.76 o 
   2   0  18       13.68       12.79      2.24 o 
   3   0  18       13.75       21.78      2.56 o 
   4   0  18       13.69       13.89      2.64 o 
   5   0  18       38.14       29.87      3.95 o 
   6   0  18       60.44       65.33      6.81 o 
   7   0  18       63.22       68.60      7.35 o 
 -17   1  18        7.35        0.92      3.91 o 
 -16   1  18       87.33       96.76      7.09 o 
 -15   1  18      594.23      638.93      9.90 o 
 -14   1  18      159.33      155.99      8.60 o 
 -13   1  18      137.19      152.40      4.71 o 
 -12   1  18        6.03        6.33      2.24 o 
 -11   1  18      113.78      107.35      3.67 o 
 -10   1  18        6.30        2.75      1.97 o 
  -9   1  18      753.60      748.46      8.31 o 
  -8   1  18      124.76      118.27      3.39 o 
  -7   1  18      120.58      106.93      2.97 o 
  -6   1  18      782.38      783.55      5.99 o 
  -5   1  18        2.89        2.60      1.10 o 
  -4   1  18      153.08      152.35      3.20 o 
  -3   1  18       31.03       32.09      1.75 o 
  -2   1  18      101.86      105.25      2.69 o 
  -1   1  18       78.35       75.90      3.07 o 
   0   1  18      201.77      202.47      2.65 o 
   1   1  18      181.40      156.42      2.49 o 
   2   1  18        0.03       -0.39      1.36 o 
   3   1  18        3.45        6.59      1.95 o 
   4   1  18      401.77      435.56      6.73 o 
   5   1  18        8.08        9.09      2.67 o 
   6   1  18       64.20       66.35      3.90 o 
   7   1  18       64.13       67.76      4.18 o 
 -17   2  18        5.41       -1.36      4.18 o 
 -16   2  18      177.43      189.51      7.89 o 
 -15   2  18        9.51        4.83      3.64 o 
 -14   2  18      238.23      239.43      5.86 o 
 -13   2  18       34.10       28.49      3.04 o 
 -12   2  18       37.90       32.52      3.03 o 
 -11   2  18       51.68       37.61      2.88 o 
 -10   2  18       62.92       58.90      3.12 o 
  -9   2  18      258.66      245.41      4.44 o 
  -8   2  18       20.45       14.70      2.12 o 
  -7   2  18       48.24       46.89      1.83 o 
  -6   2  18       15.51       15.73      1.56 o 
  -5   2  18      292.69      284.76      4.09 o 
  -4   2  18      965.19      930.48      8.72 o 
  -3   2  18      113.85      106.65      3.22 o 
  -2   2  18      867.55      830.48      8.50 o 
  -1   2  18       79.15       74.50      2.46 o 
   0   2  18      702.27      681.43      6.70 o 
   1   2  18      316.60      324.07      4.33 o 
   2   2  18      199.08      195.72      4.60 o 
   3   2  18      124.07      142.45      4.32 o 
   4   2  18        7.29        7.17      2.35 o 
   5   2  18       30.93       36.50      3.43 o 
   6   2  18       23.09       25.72      3.43 o 
 -16   3  18        0.99        0.12      3.99 o 
 -15   3  18        0.46       -1.64      3.45 o 
 -14   3  18        1.49       -0.08      3.27 o 
 -13   3  18        0.47       -3.20      3.20 o 
 -12   3  18       70.93       59.18      4.11 o 
 -11   3  18       58.20       55.07      3.72 o 
 -10   3  18        0.03       -2.33      2.33 o 
  -9   3  18      136.81      119.62      3.40 o 
  -8   3  18        0.15       -1.24      1.84 o 
  -7   3  18      118.61      110.36      5.53 o 
  -6   3  18      258.92      293.21      3.92 o 
  -5   3  18      866.68      840.55     10.79 o 
  -4   3  18       75.62       60.71      2.75 o 
  -3   3  18      181.01      161.91      5.07 o 
  -2   3  18      306.40      314.73      5.13 o 
  -1   3  18        0.38        0.54      2.40 o 
   0   3  18        1.51        0.76      2.17 o 
   1   3  18      155.93      149.08      3.68 o 
   2   3  18       36.81       37.41      2.69 o 
   3   3  18       90.27       90.78      5.46 o 
   4   3  18        1.88        0.58      2.63 o 
   5   3  18       14.05       11.60      2.82 o 
 -14   4  18       12.39       14.11      3.86 o 
 -13   4  18       59.52       62.82      4.38 o 
 -12   4  18       86.58       81.19      4.80 o 
 -11   4  18       20.58       21.81      4.31 o 
 -10   4  18        0.00        1.45      2.44 o 
  -9   4  18      107.98       82.34      3.63 o 
  -8   4  18       21.19       14.31      1.94 o 
  -7   4  18        9.71       14.03      2.40 o 
  -6   4  18       30.62       26.64      2.94 o 
  -5   4  18      213.11      207.90      5.54 o 
  -4   4  18       84.39       77.78      3.61 o 
  -3   4  18        0.96       -1.76      2.25 o 
  -2   4  18        0.88        1.44      2.29 o 
  -1   4  18       23.06       17.61      2.67 o 
   0   4  18        4.87        6.54      2.28 o 
   1   4  18       63.94       61.58      2.73 o 
   2   4  18       18.61       12.62      3.47 o 
   3   4  18        0.13       -1.24      2.52 o 
   4   4  18       69.01       93.48      6.20 o 
 -13   5  18        8.02        9.96      3.12 o 
 -12   5  18        0.27       -2.70      2.70 o 
 -11   5  18        0.12       -1.84      2.63 o 
 -10   5  18        6.93        6.56      2.54 o 
  -9   5  18       28.78       20.09      2.56 o 
  -8   5  18       33.65       33.80      2.69 o 
  -7   5  18        0.07       -0.89      3.27 o 
  -6   5  18       72.53       80.50      4.06 o 
  -5   5  18      124.19      116.72      4.43 o 
  -4   5  18       90.38       86.55      5.20 o 
  -3   5  18       14.81        9.78      2.56 o 
  -2   5  18        0.34       -2.67      2.67 o 
  -1   5  18       34.18       29.38      2.83 o 
   0   5  18       22.91       22.84      2.50 o 
   1   5  18      164.73      172.81      5.18 o 
   2   5  18       46.19       46.20      3.16 o 
  -9   6  18       52.03       50.86      3.18 o 
  -8   6  18        0.42        1.25      2.35 o 
  -7   6  18       40.58       40.29      2.76 o 
  -6   6  18       20.16       29.65      2.56 o 
  -5   6  18      121.30      130.34      6.26 o 
  -4   6  18       24.22       20.11      5.78 o 
  -3   6  18       38.94       35.40      2.85 o 
  -2   6  18        3.65       -0.28      2.60 o 
  -1   6  18       21.76       19.48      4.25 o 
 -17   1  19      107.67      120.45      6.73 o 
 -16   1  19       58.47       65.31      3.98 o 
 -15   1  19        3.59       -0.62      4.09 o 
 -14   1  19      152.52      143.28      5.01 o 
 -13   1  19      268.91      281.42      6.02 o 
 -12   1  19       41.94       37.07      2.58 o 
 -11   1  19      383.57      387.80      8.77 o 
 -10   1  19        5.75        7.12      2.09 o 
  -9   1  19      196.70      186.43      3.96 o 
  -8   1  19        4.81        1.91      1.76 o 
  -7   1  19       78.49       73.00      3.40 o 
  -6   1  19       79.17       86.37      3.39 o 
  -5   1  19       60.30       61.32      2.33 o 
  -4   1  19      236.81      234.57      3.96 o 
  -3   1  19       38.18       37.88      1.91 o 
  -2   1  19       66.82       67.33      2.39 o 
  -1   1  19        0.68        1.53      1.55 o 
   0   1  19      386.47      353.64      4.58 o 
   1   1  19      114.67       94.01      2.61 o 
   2   1  19        1.56       -0.08      1.99 o 
   3   1  19       96.70      104.01      3.81 o 
   4   1  19        5.17        4.14      2.42 o 
   5   1  19      241.70      262.59      6.27 o 
   6   1  19        0.42       -0.75      3.11 o 
 -17   2  19      137.53      143.61      6.83 o 
 -16   2  19       82.37       82.03      5.31 o 
 -15   2  19       59.97       53.50      4.61 o 
 -14   2  19        0.71       -1.19      2.72 o 
 -13   2  19        9.61        9.48      2.91 o 
 -12   2  19      216.84      208.18      5.06 o 
 -11   2  19      169.34      157.95      6.85 o 
 -10   2  19       52.81       46.71      2.98 o 
  -9   2  19       36.01       31.14      2.34 o 
  -8   2  19        2.56       -0.54      1.93 o 
  -7   2  19       16.73       17.93      1.82 o 
  -6   2  19      873.01      834.72      9.29 o 
  -5   2  19      457.38      432.79      5.88 o 
  -4   2  19      164.99      148.92      3.38 o 
  -3   2  19       20.32       13.34      1.87 o 
  -2   2  19       14.41       17.43      1.77 o 
  -1   2  19       87.70       63.99      2.87 o 
   0   2  19        3.70        6.32      1.88 o 
   1   2  19      204.67      208.68      3.67 o 
   2   2  19      119.43      126.40      3.82 o 
   3   2  19        0.55        3.11      2.70 o 
   4   2  19      168.87      162.46      5.24 o 
   5   2  19       26.34       23.14      3.43 o 
   6   2  19       11.02       10.44      3.49 o 
 -16   3  19       28.29       29.64      7.62 o 
 -15   3  19       17.03       19.34      3.99 o 
 -14   3  19       28.73       29.51      3.84 o 
 -13   3  19       56.36       56.25      4.18 o 
 -12   3  19       83.34       77.94      4.63 o 
 -11   3  19      287.20      267.58      6.90 o 
 -10   3  19       51.61       48.43      3.60 o 
  -9   3  19       36.36       34.87      2.40 o 
  -8   3  19        9.71       12.29      2.09 o 
  -7   3  19       17.91       16.88      2.00 o 
  -6   3  19      421.70      423.80      6.75 o 
  -5   3  19      558.38      518.97     17.29 o 
  -4   3  19      903.54      910.97     10.84 o 
  -3   3  19        0.14       -2.00      2.00 o 
  -2   3  19      192.59      194.26      4.88 o 
  -1   3  19      267.72      269.44      5.72 o 
   0   3  19      103.40       97.67      3.65 o 
   1   3  19        5.31        5.95      2.09 o 
   2   3  19        4.41        4.93      2.31 o 
   3   3  19       14.35       18.52      4.13 o 
   4   3  19       85.09       97.64      5.50 o 
   5   3  19       27.70       31.06      3.61 o 
 -14   4  19       52.08       56.17      4.50 o 
 -13   4  19        0.46       -2.46      3.20 o 
 -12   4  19       31.81       46.05      3.28 o 
 -11   4  19      157.99      153.98      5.24 o 
 -10   4  19      283.87      261.40      5.38 o 
  -9   4  19       24.09       24.15      3.64 o 
  -8   4  19       41.29       44.39      4.82 o 
  -7   4  19       37.71       42.98      2.84 o 
  -6   4  19      877.89      867.37     13.65 o 
  -5   4  19      324.02      318.49      7.35 o 
  -4   4  19       15.79        5.16      2.44 o 
  -3   4  19       87.88       88.07      4.07 o 
  -2   4  19       26.20       27.82      2.83 o 
  -1   4  19        1.40       -0.76      2.50 o 
   0   4  19      133.90      133.68      4.28 o 
   1   4  19      147.71      156.27      3.88 o 
   2   4  19      191.82      200.00      4.96 o 
   3   4  19       43.21       46.30      5.27 o 
 -12   5  19       18.93       25.97      5.22 o 
 -11   5  19        0.81        3.17      2.91 o 
 -10   5  19       75.37       88.09      4.21 o 
  -9   5  19       52.05       52.40      5.74 o 
  -8   5  19       76.39       86.60      5.14 o 
  -7   5  19       10.36       14.11      2.81 o 
  -6   5  19        6.01        8.77      2.81 o 
  -5   5  19        0.52       -0.47      2.61 o 
  -4   5  19        9.60        5.58      2.48 o 
  -3   5  19      172.71      177.12      4.97 o 
  -2   5  19       23.57       19.46      3.82 o 
  -1   5  19      204.53      220.41      5.47 o 
   0   5  19      226.19      240.68      5.04 o 
   1   5  19       48.26       58.73      3.66 o 
  -8   6  19       41.82       50.68      3.52 o 
  -7   6  19      107.46      128.25      6.26 o 
  -6   6  19       39.41       35.11      3.95 o 
  -5   6  19      212.15      239.91      9.12 o 
  -4   6  19        9.13        5.49      4.61 o 
  -3   6  19      120.21      127.07      5.38 o 
 -17   0  20       12.08       15.52      5.72 o 
 -16   0  20       41.32       43.83      6.26 o 
 -15   0  20       11.03        5.17      4.90 o 
 -14   0  20        1.54       -1.09      3.53 o 
 -13   0  20      329.68      320.46     15.24 o 
 -12   0  20      747.80      769.01     28.72 o 
 -11   0  20       37.40       29.42      4.90 o 
 -10   0  20      234.95      239.35     10.89 o 
  -9   0  20      248.46      243.89      6.34 o 
  -8   0  20       52.22       52.68      3.64 o 
  -7   0  20     1158.72     1188.29     30.08 o 
  -6   0  20      212.27      214.11      5.97 o 
  -5   0  20     1335.61     1355.62     31.85 o 
  -4   0  20     1043.13     1022.13     15.59 o 
  -3   0  20      688.26      667.95     11.55 o 
  -2   0  20     1814.50     1650.97     25.86 o 
  -1   0  20        5.90        0.49      2.03 o 
   0   0  20      534.89      464.08      7.54 o 
   1   0  20      110.27      129.55      4.21 o 
   2   0  20      181.87      196.84      5.04 o 
   3   0  20      229.83      258.05      7.41 o 
   4   0  20       55.26       64.23      8.98 o 
   5   0  20        6.92       18.51      6.26 o 
 -17   1  20       42.70       39.65      4.71 o 
 -16   1  20      175.86      180.75      5.68 o 
 -15   1  20      227.25      241.62      7.98 o 
 -14   1  20      440.34      450.82      7.90 o 
 -13   1  20       61.82       61.13      4.13 o 
 -12   1  20      438.21      422.43      7.23 o 
 -11   1  20      217.03      221.34      4.87 o 
 -10   1  20        4.59        3.04      2.11 o 
  -9   1  20       15.66       11.01      2.17 o 
  -8   1  20      474.75      476.37      6.43 o 
  -7   1  20     1163.23     1156.16     10.71 o 
  -6   1  20        2.15       -0.44      1.90 o 
  -5   1  20      316.84      330.18      4.69 o 
  -4   1  20        1.31        1.70      2.07 o 
  -3   1  20      107.52      110.90      3.02 o 
  -2   1  20       24.02       27.45      1.97 o 
  -1   1  20        6.07        2.27      1.60 o 
   0   1  20      154.35      153.66      3.05 o 
   1   1  20        7.78       11.04      1.86 o 
   2   1  20       35.90       28.34      2.58 o 
   3   1  20       16.08       24.96      2.65 o 
   4   1  20       48.24       51.58      4.65 o 
   5   1  20       55.89       52.81      4.62 o 
 -16   2  20        2.68        0.52      3.79 o 
 -15   2  20        4.43        0.38      3.72 o 
 -14   2  20        2.92        0.43      2.90 o 
 -13   2  20       48.22       43.04      3.23 o 
 -12   2  20      262.74      263.57     10.00 o 
 -11   2  20        1.24       -2.50      2.50 o 
 -10   2  20      102.62       98.07      4.07 o 
  -9   2  20        0.21       -1.75      2.35 o 
  -8   2  20       16.56       22.67      2.08 o 
  -7   2  20      497.87      491.89      5.59 o 
  -6   2  20       97.49      112.85      3.53 o 
  -5   2  20     1666.50     1627.27     16.37 o 
  -4   2  20       65.38       55.63      3.58 o 
  -3   2  20     1041.86     1059.25     10.46 o 
  -2   2  20        7.80        5.56      2.51 o 
  -1   2  20        7.03        4.34      2.11 o 
   0   2  20       83.03       78.25      2.74 o 
   1   2  20       88.24       88.34      3.25 o 
   2   2  20       81.48       72.97      3.81 o 
   3   2  20        0.39        2.26      2.76 o 
   4   2  20       80.78       81.72      5.12 o 
   5   2  20       16.04       11.80      3.43 o 
 -16   3  20        0.67       -0.11      4.22 o 
 -15   3  20       31.63       26.50      4.32 o 
 -14   3  20       11.98        3.08      4.36 o 
 -13   3  20        0.90       -1.20      3.36 o 
 -12   3  20       11.64        8.69      3.33 o 
 -11   3  20      113.28      106.05      4.99 o 
 -10   3  20        2.97        1.90      2.50 o 
  -9   3  20        9.29        8.60      2.41 o 
  -8   3  20        0.05        0.78      2.00 o 
  -7   3  20        0.08        0.06      1.96 o 
  -6   3  20        6.93        3.77      2.35 o 
  -5   3  20      285.11      265.48      6.49 o 
  -4   3  20        6.77        4.07      2.42 o 
  -3   3  20        0.23        1.99      2.48 o 
  -2   3  20      144.99      148.45      4.56 o 
  -1   3  20        4.19        0.93      2.55 o 
   0   3  20        3.57        4.37      2.27 o 
   1   3  20        2.22        1.26      2.14 o 
   2   3  20       21.38       21.38      3.14 o 
   3   3  20       38.80       38.92      3.51 o 
   4   3  20      128.54      151.77      6.00 o 
 -14   4  20       59.88       52.27      4.25 o 
 -13   4  20        1.57       -1.79      2.79 o 
 -12   4  20        4.79        1.89      2.76 o 
 -11   4  20      106.76      105.07      5.07 o 
 -10   4  20       34.34       33.30      3.19 o 
  -9   4  20       18.35       21.82      2.68 o 
  -8   4  20       82.09       79.13      3.66 o 
  -7   4  20       14.25       14.04      3.01 o 
  -6   4  20        5.48        7.99      2.94 o 
  -5   4  20       36.26       32.08      3.33 o 
  -4   4  20      152.59      133.25      4.51 o 
  -3   4  20       36.06       35.38      2.96 o 
  -2   4  20       96.21       95.28      4.36 o 
  -1   4  20        5.97        1.02      3.16 o 
   0   4  20       14.00       13.60      2.54 o 
   1   4  20       19.94       20.78      3.18 o 
   2   4  20       48.86       52.11      3.71 o 
   3   4  20        6.74        7.17      3.30 o 
 -12   5  20       14.14        6.70      3.76 o 
 -11   5  20        2.74        6.04      3.48 o 
 -10   5  20        8.74       11.34      2.80 o 
  -9   5  20      147.65      157.40      4.64 o 
  -8   5  20       30.69       31.70      3.27 o 
  -7   5  20       90.03       91.63      4.45 o 
  -6   5  20       11.55        7.38      4.90 o 
  -5   5  20       81.66       80.34      9.12 o 
  -4   5  20        4.63        3.38      2.79 o 
  -3   5  20        9.02        7.72      3.83 o 
  -2   5  20        0.56       -1.94      2.96 o 
  -1   5  20       58.13       47.17      2.96 o 
   0   5  20        0.32        3.95      3.62 o 
   1   5  20        6.56        1.63      6.26 o 
  -7   6  20       36.41       38.72      3.17 o 
  -6   6  20        5.34        4.52      4.08 o 
  -5   6  20        4.01        5.39      2.72 o 
 -17   1  21        1.99        1.63      5.72 o 
 -16   1  21       91.86       85.15      6.94 o 
 -15   1  21        5.97        0.94      3.09 o 
 -14   1  21        1.16       -1.14      3.13 o 
 -13   1  21       14.57       10.41      2.77 o 
 -12   1  21       84.62       89.08      4.14 o 
 -11   1  21       13.92       13.02      2.28 o 
 -10   1  21        0.06       -2.03      2.03 o 
  -9   1  21      245.94      251.75      5.19 o 
  -8   1  21      542.67      549.92     11.01 o 
  -7   1  21        1.78        2.42      2.13 o 
  -6   1  21      106.15      103.52      3.52 o 
  -5   1  21      111.73      103.36      3.70 o 
  -4   1  21      421.96      394.45      5.78 o 
  -3   1  21      167.55      141.23      4.16 o 
  -2   1  21      151.53      127.25      3.33 o 
  -1   1  21        2.89        2.47      1.77 o 
   0   1  21        5.01        0.35      1.77 o 
   1   1  21       26.58       27.40      2.26 o 
   2   1  21       10.62        8.32      2.41 o 
   3   1  21        0.01        0.00      2.44 o 
   4   1  21        2.40        4.08      4.04 o 
   5   1  21        6.80       10.86      4.14 o 
 -16   2  21       18.36       14.32      4.30 o 
 -15   2  21      140.27      131.88      6.28 o 
 -14   2  21        3.06       -2.12      3.64 o 
 -13   2  21       25.69       22.20      3.08 o 
 -12   2  21       59.98       61.42      3.40 o 
 -11   2  21       56.43       49.75      4.86 o 
 -10   2  21       65.71       63.43      3.34 o 
  -9   2  21      173.51      169.65      6.34 o 
  -8   2  21      503.16      483.53      6.23 o 
  -7   2  21      211.20      207.42      5.27 o 
  -6   2  21      209.91      208.61      4.89 o 
  -5   2  21       43.94       37.52      2.83 o 
  -4   2  21        9.89        8.05      2.48 o 
  -3   2  21      729.20      733.95      9.00 o 
  -2   2  21      209.92      200.03      6.98 o 
  -1   2  21       55.44       47.64      2.68 o 
   0   2  21       25.27       24.60      2.32 o 
   1   2  21       17.22       22.47      2.63 o 
   2   2  21      302.09      317.23      6.70 o 
   3   2  21       57.17       49.74      3.64 o 
   4   2  21      133.95      124.00      5.13 o 
 -15   3  21       56.85       65.34      4.77 o 
 -14   3  21       90.30       80.22      5.04 o 
 -13   3  21      112.74      121.21     11.16 o 
 -12   3  21       18.43       15.11      3.45 o 
 -11   3  21      123.79      102.97      5.35 o 
 -10   3  21        1.19       -0.61      2.35 o 
  -9   3  21      231.72      222.20      4.93 o 
  -8   3  21        3.38        2.12      2.97 o 
  -7   3  21      822.04      828.36     13.46 o 
  -6   3  21       11.08        3.66      2.98 o 
  -5   3  21       65.41       50.29      3.64 o 
  -4   3  21       64.29       61.49      5.70 o 
  -3   3  21       16.77       15.61      2.76 o 
  -2   3  21      480.71      464.81      7.87 o 
  -1   3  21      222.29      228.65      5.55 o 
   0   3  21       50.62       42.92      2.89 o 
   1   3  21        5.08        3.97      2.58 o 
   2   3  21        3.61        4.46      2.93 o 
   3   3  21        3.89        3.57      3.09 o 
 -14   4  21        9.85       19.88      4.49 o 
 -13   4  21       33.83       25.81      3.08 o 
 -12   4  21       95.41      110.61      4.44 o 
 -11   4  21        0.37        2.25      2.72 o 
 -10   4  21       46.28       48.96      6.73 o 
  -9   4  21      338.08      336.44      6.06 o 
  -8   4  21        0.10       -2.44      2.44 o 
  -7   4  21      730.81      733.25     12.39 o 
  -6   4  21        0.06       -2.53      5.44 o 
  -5   4  21      356.46      310.43      9.80 o 
  -4   4  21       42.76       42.25      3.15 o 
  -3   4  21      127.91      123.80      6.66 o 
  -2   4  21       14.09       12.82      3.21 o 
  -1   4  21       33.80       33.86      3.27 o 
   0   4  21      354.20      378.84      6.38 o 
   1   4  21        9.49       12.28      3.79 o 
   2   4  21      349.10      405.73      7.91 o 
 -12   5  21       91.19       85.71      4.18 o 
 -11   5  21        3.78        5.66      4.54 o 
 -10   5  21        3.51        1.71      3.83 o 
  -9   5  21      164.53      190.06      5.09 o 
  -8   5  21       51.56       68.48      4.30 o 
  -7   5  21       36.44       34.13      3.40 o 
  -6   5  21      192.55      202.75      5.81 o 
  -5   5  21       29.76       34.94      3.46 o 
  -4   5  21        0.68       -2.75      3.71 o 
  -3   5  21        0.39        0.37      3.31 o 
  -2   5  21      347.56      385.54      7.37 o 
  -1   5  21       46.67       44.24      3.11 o 
   0   5  21        3.48       -5.99      5.99 o 
 -17   0  22      187.95      204.99     10.34 o 
 -16   0  22       56.05       62.07      6.81 o 
 -15   0  22       59.55       61.80      6.81 o 
 -14   0  22      178.05      176.95      8.98 o 
 -13   0  22      356.38      366.30      8.46 o 
 -12   0  22      639.54      653.16     22.46 o 
 -11   0  22       75.89       70.21      4.33 o 
 -10   0  22     1143.55     1158.57     17.71 o 
  -9   0  22        9.77        8.02      6.53 o 
  -8   0  22      163.01      159.60      5.77 o 
  -7   0  22       73.14       62.03      3.94 o 
  -6   0  22      782.09      804.92     13.28 o 
  -5   0  22      210.48      183.63      5.77 o 
  -4   0  22        3.95        1.96      2.98 o 
  -3   0  22      510.01      418.40      8.76 o 
  -2   0  22        0.28        2.47      3.17 o 
  -1   0  22      114.94       89.73      4.13 o 
   0   0  22       67.83       70.79      3.56 o 
   1   0  22       80.25       85.76      5.99 o 
   2   0  22      239.01      266.67      7.89 o 
   3   0  22       90.28       92.83      7.89 o 
   4   0  22       11.22        5.44      5.72 o 
 -17   1  22       59.78       57.17      6.81 o 
 -16   1  22        0.95       -2.31      3.68 o 
 -15   1  22       68.67       69.91      4.08 o 
 -14   1  22      109.71      112.95      4.91 o 
 -13   1  22       82.73       89.46      4.85 o 
 -12   1  22       23.29       24.52      4.04 o 
 -11   1  22        1.55       -2.50      2.50 o 
 -10   1  22       41.00       35.78      2.54 o 
  -9   1  22      264.78      279.78      6.21 o 
  -8   1  22     1964.29     1994.56     17.53 o 
  -7   1  22       54.00       49.14      2.71 o 
  -6   1  22      186.07      169.90      4.11 o 
  -5   1  22        1.86        0.25      2.11 o 
  -4   1  22      303.71      299.36      5.10 o 
  -3   1  22      101.54       95.97      3.93 o 
  -2   1  22      346.59      364.30      5.21 o 
  -1   1  22      116.40      123.82      3.22 o 
   0   1  22       56.48       59.74      2.73 o 
   1   1  22       79.08       78.54      3.43 o 
   2   1  22        3.35        6.76      3.14 o 
   3   1  22       38.87       29.80      4.33 o 
   4   1  22       12.98       24.30      4.90 o 
 -16   2  22       21.60       15.42      4.22 o 
 -15   2  22      126.25      141.92      7.49 o 
 -14   2  22      101.93       94.96      6.53 o 
 -13   2  22      219.12      231.38      9.24 o 
 -12   2  22        0.83       -1.01      2.60 o 
 -11   2  22      173.25      188.95      5.15 o 
 -10   2  22        3.45        0.99      2.74 o 
  -9   2  22        0.17       -0.04      1.93 o 
  -8   2  22      135.82      128.03      4.77 o 
  -7   2  22       36.57       36.91      2.93 o 
  -6   2  22       32.80       32.31      2.91 o 
  -5   2  22      140.75      145.66      4.63 o 
  -4   2  22      122.87      128.87      4.65 o 
  -3   2  22      308.07      305.87      5.33 o 
  -2   2  22       38.33       34.64      2.65 o 
  -1   2  22        1.85       -1.43      2.37 o 
   0   2  22       23.21       28.75      2.71 o 
   1   2  22        6.63        8.03      3.95 o 
   2   2  22       65.31       60.59      3.65 o 
   3   2  22        1.53        3.71      3.19 o 
   4   2  22      381.44      451.19     10.78 o 
 -15   3  22        1.65       -3.64      3.64 o 
 -14   3  22        1.55        5.91      3.72 o 
 -13   3  22        0.32        0.79      3.40 o 
 -12   3  22        4.72        3.57      3.26 o 
 -11   3  22       27.94       27.16      3.96 o 
 -10   3  22        5.28        3.80      2.58 o 
  -9   3  22      167.07      180.54      4.70 o 
  -8   3  22      174.33      166.55      7.76 o 
  -7   3  22        0.15        3.29      3.14 o 
  -6   3  22        2.03        0.79      2.94 o 
  -5   3  22       44.97       47.90      3.72 o 
  -4   3  22      156.28      138.34      4.59 o 
  -3   3  22       59.30       53.73      3.39 o 
  -2   3  22       33.92       33.76      3.12 o 
  -1   3  22       46.72       41.63      3.29 o 
   0   3  22      162.74      176.13      4.80 o 
   1   3  22       25.42       28.47      3.35 o 
   2   3  22       23.52       31.24      3.45 o 
   3   3  22        2.93       -2.76      3.24 o 
 -14   4  22       63.65       65.51      4.98 o 
 -13   4  22       10.62        4.16      2.92 o 
 -12   4  22        0.09        0.46      2.84 o 
 -11   4  22       14.33       16.04      2.95 o 
 -10   4  22       57.65       61.56      4.23 o 
  -9   4  22       30.01       28.51      3.33 o 
  -8   4  22       22.87       27.14      3.45 o 
  -7   4  22      115.46      110.58      5.15 o 
  -6   4  22        2.49       -0.92      3.14 o 
  -5   4  22        2.24        5.99      4.49 o 
  -4   4  22       96.85       88.83      4.11 o 
  -3   4  22       13.45       14.60      2.99 o 
  -2   4  22        9.85        5.94      4.03 o 
  -1   4  22       54.72       53.10      3.14 o 
   0   4  22       26.19       23.77      2.77 o 
   1   4  22        1.39       -0.72      3.18 o 
 -11   5  22      104.66      122.94      8.71 o 
 -10   5  22       99.81      139.17      5.69 o 
  -9   5  22      223.68      223.03      6.47 o 
  -8   5  22       82.95       86.87      8.03 o 
  -7   5  22        4.85        4.25      3.01 o 
  -6   5  22        8.25       10.80      3.07 o 
  -5   5  22        1.85        2.10      3.40 o 
  -4   5  22       50.49       49.00      5.84 o 
  -3   5  22       58.07       70.81      6.35 o 
  -2   5  22       55.67       61.31      4.16 o 
 -17   1  23        1.66        2.72      5.44 o 
 -16   1  23       11.31        3.57      3.75 o 
 -15   1  23       11.96       12.21      3.28 o 
 -14   1  23       38.88       40.62      7.84 o 
 -13   1  23       79.07       70.00      4.18 o 
 -12   1  23      388.33      390.16      7.17 o 
 -11   1  23      128.38      126.24      5.86 o 
 -10   1  23      448.24      466.75      7.81 o 
  -9   1  23        0.44        0.50      2.20 o 
  -8   1  23      234.18      241.58      4.86 o 
  -7   1  23       40.51       38.03      2.65 o 
  -6   1  23       92.48       89.67      3.47 o 
  -5   1  23        0.22        1.21      2.12 o 
  -4   1  23      151.06      134.48      3.87 o 
  -3   1  23      561.28      516.36      7.18 o 
  -2   1  23        3.27        0.23      2.13 o 
  -1   1  23      148.66      135.79      4.23 o 
   0   1  23       13.53       11.55      2.27 o 
   1   1  23      136.20      131.04      4.92 o 
   2   1  23       52.62       63.08      6.81 o 
   3   1  23       23.80       25.94      6.26 o 
 -16   2  23       89.75       89.99      5.48 o 
 -15   2  23       10.09        2.12      3.79 o 
 -14   2  23        5.62        2.97      3.53 o 
 -13   2  23       35.50       34.47      3.23 o 
 -12   2  23        0.43        0.10      2.63 o 
 -11   2  23       15.22       15.81      2.82 o 
 -10   2  23      490.99      488.57      6.52 o 
  -9   2  23       63.27       58.24      3.45 o 
  -8   2  23       22.24       14.85      2.77 o 
  -7   2  23        0.02       -2.56      2.56 o 
  -6   2  23        0.66       -1.06      2.56 o 
  -5   2  23      371.47      366.19     11.35 o 
  -4   2  23       18.70       16.08      2.83 o 
  -3   2  23       50.35       48.95      2.89 o 
  -2   2  23        0.79        0.95      2.28 o 
  -1   2  23       12.95        7.55      2.77 o 
   0   2  23        8.24        9.36      2.63 o 
   1   2  23        7.91        6.24      3.07 o 
   2   2  23       28.86       21.71      3.39 o 
   3   2  23       23.19       23.83      4.71 o 
 -15   3  23      330.04      335.00     11.98 o 
 -14   3  23       35.38       37.82      4.38 o 
 -13   3  23       10.47       11.04      3.79 o 
 -12   3  23      116.72      117.24      6.39 o 
 -11   3  23       51.51       42.75      3.08 o 
 -10   3  23        0.06       -1.67      3.33 o 
  -9   3  23      109.10      112.69      5.19 o 
  -8   3  23      287.40      296.33      7.22 o 
  -7   3  23       28.34       28.49      3.64 o 
  -6   3  23      167.26      170.17      7.21 o 
  -5   3  23      176.57      189.19      6.12 o 
  -4   3  23        8.70        3.88      2.79 o 
  -3   3  23       33.79       34.07      3.41 o 
  -2   3  23      197.64      213.24      5.58 o 
  -1   3  23      162.20      185.34      5.57 o 
   0   3  23       29.75       32.34      2.82 o 
   1   3  23       14.03        9.76      3.25 o 
   2   3  23       29.23       33.34      3.72 o 
 -13   4  23       11.83       18.91      3.86 o 
 -12   4  23       47.59       57.08      4.38 o 
 -11   4  23       50.63       54.32      4.18 o 
 -10   4  23      344.09      366.76      8.33 o 
  -9   4  23      106.73      110.44      8.85 o 
  -8   4  23       54.09       57.62      4.06 o 
  -7   4  23       48.90       43.96      3.72 o 
  -6   4  23       24.33       22.86      3.53 o 
  -5   4  23      490.98      495.89      9.79 o 
  -4   4  23       70.91       70.00      3.71 o 
  -3   4  23       52.81       48.23      3.55 o 
  -2   4  23       12.86       17.14      5.33 o 
  -1   4  23       41.37       41.31      3.61 o 
   0   4  23        7.83        1.93      2.73 o 
 -10   5  23       87.86       75.23      6.13 o 
  -9   5  23       59.23       63.21      4.25 o 
  -8   5  23       24.58       25.20      3.66 o 
  -7   5  23       44.77       41.46      3.79 o 
  -6   5  23       18.60       13.56      3.27 o 
  -5   5  23      142.81      167.55     13.88 o 
  -4   5  23        0.04       -3.46      6.08 o 
  -3   5  23       95.82       99.81      4.67 o 
 -17   0  24        3.22       -1.09      5.99 o 
 -16   0  24       29.36       29.94      5.99 o 
 -15   0  24       13.99       11.71      5.44 o 
 -14   0  24        0.24       -1.36      4.63 o 
 -13   0  24       22.58       18.24      5.72 o 
 -12   0  24      141.56      156.88      6.24 o 
 -11   0  24     1646.08     1700.95     25.02 o 
 -10   0  24      100.32       99.01      6.26 o 
  -9   0  24       36.21       34.53      3.84 o 
  -8   0  24       51.99       54.30      5.04 o 
  -7   0  24        1.98        5.67      3.26 o 
  -6   0  24      166.15      148.64     16.20 o 
  -5   0  24      297.46      297.71      7.70 o 
  -4   0  24      101.87       84.41      4.91 o 
  -3   0  24       52.27       67.20      4.33 o 
  -2   0  24      191.75      204.76      6.73 o 
  -1   0  24        4.68       -2.51      2.77 o 
   0   0  24        0.09        1.23      3.66 o 
   1   0  24        0.31        5.99      5.72 o 
   2   0  24       82.86       82.48      7.89 o 
   3   0  24        9.78       15.52      6.26 o 
 -16   1  24        3.78        5.44      4.23 o 
 -15   1  24       37.85       51.43      4.71 o 
 -14   1  24       54.43       55.36      3.82 o 
 -13   1  24       27.51       28.03      3.29 o 
 -12   1  24       78.03       79.40      5.37 o 
 -11   1  24      387.57      402.17      7.43 o 
 -10   1  24        3.38        1.48      2.77 o 
  -9   1  24      157.27      158.17      5.29 o 
  -8   1  24      130.37      129.59      4.92 o 
  -7   1  24      502.56      520.60      7.25 o 
  -6   1  24      484.72      498.68      7.11 o 
  -5   1  24       68.37       66.75      2.96 o 
  -4   1  24      266.54      256.47      5.80 o 
  -3   1  24       20.94       19.53      3.04 o 
  -2   1  24      207.96      204.59      4.61 o 
  -1   1  24      162.99      180.99      4.59 o 
   0   1  24       52.07       47.81      3.27 o 
   1   1  24        0.63        1.19      3.42 o 
   2   1  24       10.35       10.99      4.33 o 
   3   1  24       57.12       51.45      7.08 o 
 -16   2  24       73.42       65.59      5.08 o 
 -15   2  24        7.19        8.51      4.11 o 
 -14   2  24        0.01       -3.56      3.56 o 
 -13   2  24       15.21       10.56      3.79 o 
 -12   2  24       35.54       35.75      3.28 o 
 -11   2  24       44.18       45.72      3.27 o 
 -10   2  24        1.91       -2.07      2.62 o 
  -9   2  24       51.22       52.61      3.43 o 
  -8   2  24       25.99       15.23      2.98 o 
  -7   2  24        8.27        4.89      2.66 o 
  -6   2  24       85.49       85.11      4.02 o 
  -5   2  24        5.61        4.48      2.63 o 
  -4   2  24      253.35      269.74      5.96 o 
  -3   2  24        4.80        3.89      2.38 o 
  -2   2  24        0.03       -2.66      4.67 o 
  -1   2  24       27.27       32.11      2.87 o 
   0   2  24       31.93       23.72      2.81 o 
   1   2  24        0.11        1.25      3.81 o 
   2   2  24      176.99      215.60      8.71 o 
 -15   3  24        0.02        0.97      4.11 o 
 -14   3  24      100.61      117.58      5.96 o 
 -13   3  24       24.33       19.29      3.99 o 
 -12   3  24       59.76       56.87      4.76 o 
 -11   3  24        3.40        2.45      3.40 o 
 -10   3  24       72.98       72.24     17.15 o 
  -9   3  24       28.81       28.41      3.64 o 
  -8   3  24       30.67       21.55      3.60 o 
  -7   3  24      245.30      244.20      6.73 o 
  -6   3  24        8.67        6.62      5.31 o 
  -5   3  24       50.92       49.89      9.12 o 
  -4   3  24       34.63       37.50      4.03 o 
  -3   3  24        4.74       -1.86      3.71 o 
  -2   3  24        0.67        1.42      4.41 o 
  -1   3  24        0.19       -2.49      2.59 o 
   0   3  24       87.11       92.81      4.87 o 
   1   3  24        1.22       -3.43      3.43 o 
 -13   4  24      107.53      132.50      5.95 o 
 -12   4  24       14.56       14.04      5.99 o 
 -11   4  24        1.10        6.58      3.60 o 
 -10   4  24       57.30       62.58      9.12 o 
  -9   4  24        3.23        1.66      5.85 o 
  -8   4  24       31.65       20.73      3.60 o 
  -7   4  24      348.66      347.24      8.14 o 
  -6   4  24      276.12      280.01      7.48 o 
  -5   4  24       99.13       99.28      5.46 o 
  -4   4  24        2.25       -4.08      4.08 o 
  -3   4  24        8.18        1.81      2.93 o 
  -2   4  24        3.42       -0.69      3.82 o 
  -1   4  24       16.87       20.96      2.80 o 
  -9   5  24        2.09       -0.93      3.27 o 
  -8   5  24        0.04       -2.14      8.30 o 
  -7   5  24       33.37       28.10      3.79 o 
  -6   5  24        0.29        1.75      3.40 o 
  -5   5  24       28.21       27.16      3.72 o 
 -16   1  25        3.37       -0.60      4.14 o 
 -15   1  25       17.71        6.52      4.14 o 
 -14   1  25      111.93      112.27      5.04 o 
 -13   1  25       78.04       77.97      5.62 o 
 -12   1  25      258.18      272.57      6.44 o 
 -11   1  25       75.99       70.49      3.77 o 
 -10   1  25       17.11       13.59      2.88 o 
  -9   1  25        2.51       -2.03      2.76 o 
  -8   1  25      209.92      208.20      7.65 o 
  -7   1  25        3.78        2.37      2.77 o 
  -6   1  25       39.78       29.70      3.09 o 
  -5   1  25        7.55        4.38      2.72 o 
  -4   1  25        2.27        2.20      2.88 o 
  -3   1  25        0.71        0.41      2.88 o 
  -2   1  25        0.19        0.92      2.93 o 
  -1   1  25       20.00       24.79      2.92 o 
   0   1  25        2.37        3.13      2.79 o 
   1   1  25       19.10       29.33      4.52 o 
   2   1  25       13.69       14.70      5.99 o 
 -15   2  25        9.06        9.31      5.04 o 
 -14   2  25        5.62        6.03      3.75 o 
 -13   2  25        0.36        2.67      3.75 o 
 -12   2  25        0.02       -1.70      3.36 o 
 -11   2  25      141.15      155.71      5.17 o 
 -10   2  25       33.81       33.10      3.36 o 
  -9   2  25       41.18       40.15      5.16 o 
  -8   2  25      125.84      132.21      4.97 o 
  -7   2  25       12.55       12.29      2.93 o 
  -6   2  25      148.28      144.14      4.91 o 
  -5   2  25       51.97       49.94      3.30 o 
  -4   2  25      205.74      213.10      6.82 o 
  -3   2  25       25.04       18.36      5.42 o 
  -2   2  25       61.75       50.91      6.99 o 
  -1   2  25        2.71       -2.72      2.72 o 
   0   2  25        0.82        2.92      3.12 o 
   1   2  25       19.69       17.56      4.52 o 
 -14   3  25      125.12      138.77      6.24 o 
 -13   3  25       63.10       59.43      4.69 o 
 -12   3  25       18.26       23.27      4.22 o 
 -11   3  25        4.50        4.69      3.72 o 
 -10   3  25       67.86       60.31      4.41 o 
  -9   3  25        1.49        2.34      3.36 o 
  -8   3  25      112.01      108.17      5.77 o 
  -7   3  25       93.30       90.75      7.89 o 
  -6   3  25       83.67       90.76      5.35 o 
  -5   3  25      106.02      122.79     10.34 o 
  -4   3  25        0.89        5.04      4.76 o 
  -3   3  25        0.21       -2.87      2.87 o 
  -2   3  25      268.10      294.90      6.63 o 
  -1   3  25        2.25       -2.64      2.64 o 
   0   3  25       88.48       90.42      5.82 o 
 -12   4  25       72.40       86.45      5.39 o 
 -11   4  25      285.53      297.62      7.78 o 
 -10   4  25       31.58       31.17      3.99 o 
  -9   4  25       28.84       25.27      4.36 o 
  -8   4  25       66.67       61.62      4.38 o 
  -7   4  25        0.42        2.98      7.89 o 
  -6   4  25      195.04      179.36      6.32 o 
  -5   4  25      108.21      137.21      8.03 o 
  -4   4  25       63.53       54.84      4.63 o 
  -3   4  25       18.58       16.52      5.15 o 
  -2   4  25      119.56      120.15      5.18 o 
 -16   0  26        1.97       -5.99      5.99 o 
 -15   0  26       44.51       41.65      6.53 o 
 -14   0  26     1598.86     1669.02     35.93 o 
 -13   0  26     1073.30     1084.00     25.04 o 
 -12   0  26       97.38       94.19      7.89 o 
 -11   0  26        3.92        2.18      4.90 o 
 -10   0  26       65.63       66.86      4.43 o 
  -9   0  26       51.59       40.47      4.14 o 
  -8   0  26      259.86      268.09      8.98 o 
  -7   0  26        6.15        5.91      3.45 o 
  -6   0  26      132.49      128.17      5.96 o 
  -5   0  26      574.61      554.92     10.78 o 
  -4   0  26       40.10       37.61      3.94 o 
  -3   0  26      151.31      144.78      6.54 o 
  -2   0  26       33.40       21.78      5.72 o 
  -1   0  26        0.20       -0.82      5.44 o 
   0   0  26       80.58       80.03      7.62 o 
   1   0  26        0.28       -5.44      5.99 o 
 -16   1  26       19.34       12.76      4.33 o 
 -15   1  26       13.62       14.74      4.11 o 
 -14   1  26       73.74       81.17      5.08 o 
 -13   1  26        0.04       -3.04      3.04 o 
 -12   1  26      298.69      310.02      6.64 o 
 -11   1  26        0.77       -1.82      2.92 o 
 -10   1  26      232.53      219.10      5.70 o 
  -9   1  26       19.80       21.03      3.14 o 
  -8   1  26       12.60       17.60      3.74 o 
  -7   1  26      532.82      522.17      8.64 o 
  -6   1  26       29.12       21.99      4.67 o 
  -5   1  26      200.64      206.92      5.54 o 
  -4   1  26       99.20      105.67      4.58 o 
  -3   1  26        0.08       -0.71      2.88 o 
  -2   1  26       63.88       67.26      3.92 o 
  -1   1  26       85.82       93.13      4.60 o 
   0   1  26      106.63      119.87      7.01 o 
   1   1  26       26.97       52.00      7.35 o 
 -15   2  26       30.05       33.23      5.31 o 
 -14   2  26       39.78       44.82      4.52 o 
 -13   2  26       40.85       35.98      4.18 o 
 -12   2  26       77.51       76.47      4.71 o 
 -11   2  26      452.94      464.75      9.81 o 
 -10   2  26       71.31       65.92      3.77 o 
  -9   2  26      162.24      179.35      5.39 o 
  -8   2  26       26.30       31.51      3.19 o 
  -7   2  26       21.74       18.15      3.04 o 
  -6   2  26       16.85       18.27      3.75 o 
  -5   2  26        4.62        4.43      3.81 o 
  -4   2  26      381.80      427.97      9.43 o 
  -3   2  26       19.11       19.56      4.03 o 
  -2   2  26        1.51       -3.13      3.66 o 
  -1   2  26       23.22       30.88      3.50 o 
   0   2  26       54.82       74.21      4.19 o 
 -14   3  26       12.19       19.25      6.94 o 
 -13   3  26        1.89        7.02      3.99 o 
 -12   3  26       51.24       46.71      4.50 o 
 -11   3  26        0.76       -3.09      3.45 o 
 -10   3  26       41.14       42.41      4.90 o 
  -9   3  26       50.98       55.34      4.38 o 
  -8   3  26       19.62       23.05      4.49 o 
  -7   3  26       83.92       84.41      5.00 o 
  -6   3  26        0.19        1.29      3.45 o 
  -5   3  26        0.80       -1.77      3.46 o 
  -4   3  26       12.92       17.02      3.94 o 
  -3   3  26        7.68        2.09      5.73 o 
  -2   3  26       11.45       10.76      6.19 o 
  -1   3  26       33.94       40.25      3.19 o 
 -11   4  26        8.05        4.33      3.66 o 
 -10   4  26       29.27       32.93      4.03 o 
  -9   4  26       59.00       62.45      4.45 o 
  -8   4  26       12.42       16.99      3.64 o 
  -7   4  26        1.83       -3.53      3.53 o 
  -6   4  26        0.01        0.08      3.60 o 
  -5   4  26        0.00       -1.40      3.64 o 
  -4   4  26       11.54        8.32      3.84 o 
 -15   1  27       34.70       38.25      4.61 o 
 -14   1  27      219.62      243.37      8.08 o 
 -13   1  27        0.65        0.04      4.37 o 
 -12   1  27       33.84       27.97      3.49 o 
 -11   1  27       76.90       89.11      6.05 o 
 -10   1  27       33.87       30.03      3.24 o 
  -9   1  27       25.79       23.70      3.18 o 
  -8   1  27       35.00       31.76      3.19 o 
  -7   1  27       64.73       58.78      3.67 o 
  -6   1  27       29.71       25.39      3.14 o 
  -5   1  27      219.04      220.67      6.08 o 
  -4   1  27       31.91       27.32      3.35 o 
  -3   1  27       25.83       22.49      3.35 o 
  -2   1  27       29.63       34.15      4.16 o 
  -1   1  27        4.17        5.36      3.25 o 
   0   1  27       79.29       81.12      7.62 o 
 -15   2  27       36.59       42.59      9.94 o 
 -14   2  27        1.77        2.85      5.99 o 
 -13   2  27       10.35        7.48      4.03 o 
 -12   2  27        4.91        5.95      3.75 o 
 -11   2  27        0.02        2.47      3.84 o 
 -10   2  27        3.45        8.74      4.22 o 
  -9   2  27      163.57      170.33      6.54 o 
  -8   2  27       11.23       13.33      4.49 o 
  -7   2  27       61.37       58.71      4.61 o 
  -6   2  27      110.35      115.32      5.96 o 
  -5   2  27       33.82       44.04      7.08 o 
  -4   2  27      302.80      308.38      8.36 o 
  -3   2  27        3.75        6.89      3.84 o 
  -2   2  27        5.37        5.44      3.85 o 
  -1   2  27       37.64       36.25      3.92 o 
 -13   3  27      139.20      146.25      6.34 o 
 -12   3  27        4.37       -0.93      3.75 o 
 -11   3  27       44.19       39.42      4.33 o 
 -10   3  27        4.74        0.77      3.72 o 
  -9   3  27       84.53      100.28     11.30 o 
  -8   3  27       10.61       12.15      3.72 o 
  -7   3  27        9.27       11.22      4.08 o 
  -6   3  27       39.49       50.36      4.41 o 
  -5   3  27       77.20       84.78      5.08 o 
  -4   3  27       13.01       10.49      3.91 o 
  -3   3  27        4.11        6.20      3.84 o 
  -2   3  27        0.16        0.96      6.70 o 
 -10   4  27       75.32       80.19      5.99 o 
  -9   4  27      278.03      322.88      8.44 o 
  -8   4  27       42.12       56.07      4.57 o 
  -7   4  27       16.21        5.40      4.49 o 
  -6   4  27       80.86       75.25      4.77 o 
 -15   0  28      191.66      219.96     10.62 o 
 -14   0  28       19.24       19.33      6.53 o 
 -13   0  28       55.30       46.82      6.81 o 
 -12   0  28      102.82       96.37      8.44 o 
 -11   0  28      204.84      224.04     10.89 o 
 -10   0  28      176.72      186.20      9.53 o 
  -9   0  28      153.00      145.10      9.53 o 
  -8   0  28       39.16       28.04      5.72 o 
  -7   0  28        4.28        0.00      4.90 o 
  -6   0  28       19.43       13.34      5.17 o 
  -5   0  28       45.46       46.82      6.53 o 
  -4   0  28       66.07       64.52      7.08 o 
  -3   0  28       45.64       45.46      6.53 o 
  -2   0  28        2.74        3.54      5.44 o 
  -1   0  28        0.49       -4.90      5.99 o 
 -15   1  28        9.19        3.95      3.94 o 
 -14   1  28       50.81       57.99      5.19 o 
 -13   1  28       11.79        5.19      5.04 o 
 -12   1  28       20.78       16.31      3.51 o 
 -11   1  28        5.21       -1.60      3.02 o 
 -10   1  28       31.89       31.16      3.45 o 
  -9   1  28      165.56      164.65      5.54 o 
  -8   1  28       41.08       45.10      3.67 o 
  -7   1  28      243.82      282.91      6.44 o 
  -6   1  28       27.63       33.44      3.40 o 
  -5   1  28        6.99        2.57      3.04 o 
  -4   1  28       32.66       34.34      3.56 o 
  -3   1  28        9.35        3.63      3.19 o 
  -2   1  28        6.92        0.54      5.99 o 
  -1   1  28       38.90       49.27      7.35 o 
 -14   2  28       10.90        6.92      3.99 o 
 -13   2  28        4.02        1.58      4.03 o 
 -12   2  28        2.08        5.61      4.03 o 
 -11   2  28      111.00      125.38      7.21 o 
 -10   2  28      324.64      325.58      8.47 o 
  -9   2  28       22.44       11.02      4.03 o 
  -8   2  28      133.78      137.65      6.25 o 
  -7   2  28        0.98        5.86      5.99 o 
  -6   2  28        7.48       10.48      3.85 o 
  -5   2  28       43.62       57.43      6.81 o 
  -4   2  28       91.51       84.78     12.79 o 
  -3   2  28       22.45       36.46      4.33 o 
  -2   2  28       80.40       83.74      7.80 o 
 -12   3  28        2.88        1.51      8.71 o 
 -11   3  28        2.79        0.46      3.91 o 
 -10   3  28        1.79       -0.71      4.36 o 
  -9   3  28        1.81        0.61      4.36 o 
  -8   3  28        8.52        7.08      3.91 o 
  -7   3  28        1.72        4.33      3.75 o 
  -6   3  28       23.90       21.59      4.11 o 
  -5   3  28        6.67        9.14      3.91 o 
  -4   3  28        9.61        6.18      3.94 o 
 -14   1  29       77.95       80.74      5.58 o 
 -13   1  29       89.53       94.27      5.58 o 
 -12   1  29        0.22       -0.96      4.14 o 
 -11   1  29       45.73       44.98      4.61 o 
 -10   1  29        5.95        8.23      3.09 o 
  -9   1  29        7.90        7.09      3.14 o 
  -8   1  29       35.84       41.36      5.00 o 
  -7   1  29       12.18       12.23      3.35 o 
  -6   1  29      115.40      128.99      5.70 o 
  -5   1  29      126.16      137.41      6.34 o 
  -4   1  29       33.91       28.71      4.62 o 
  -3   1  29       24.89       22.32      6.53 o 
 -13   2  29        0.51       -3.94      3.94 o 
 -12   2  29       24.68       28.04      4.50 o 
 -11   2  29       26.22       27.99      4.36 o 
 -10   2  29       31.96       38.66      4.61 o 
  -9   2  29       98.39      106.15      6.06 o 
  -8   2  29       43.27       45.91      4.52 o 
  -7   2  29       12.11       11.28      4.03 o 
  -6   2  29       23.58       20.42      4.14 o 
  -5   2  29        0.09       -2.75      5.99 o 
  -4   2  29        8.74       13.72      4.22 o 
 -11   3  29       12.78        9.63     11.16 o 
 -10   3  29       88.94       91.99      5.68 o 
  -9   3  29       26.83       30.17      4.41 o 
  -8   3  29       31.04       35.10      4.50 o 
  -7   3  29       72.80       75.80      5.44 o 
  -6   3  29       62.13       64.02     10.62 o 
 -14   0  30       46.14       47.64      7.08 o 
 -13   0  30        0.26       -4.08      5.72 o 
 -12   0  30       41.74       40.02      7.08 o 
 -11   0  30      188.43      204.71     10.34 o 
 -10   0  30       51.99       60.71      7.35 o 
  -9   0  30       11.95       20.69      6.26 o 
  -8   0  30        1.19       -1.36      5.72 o 
  -7   0  30       61.30       62.61      6.81 o 
  -6   0  30      247.29      255.08     11.71 o 
  -5   0  30        9.85       11.98      6.26 o 
  -4   0  30      445.69      463.33     14.97 o 
 -13   1  30       36.35       28.90      4.91 o 
 -12   1  30        2.23       -3.94      3.94 o 
 -11   1  30       73.43       73.48      7.62 o 
 -10   1  30       33.05       23.40      4.52 o 
  -9   1  30       13.75        5.04      4.23 o 
  -8   1  30      148.43      170.39      7.09 o 
  -7   1  30       51.44       43.37      4.90 o 
  -6   1  30       75.28       59.98     10.34 o 
  -5   1  30        1.22       -5.17      5.17 o 
  -4   1  30       49.88       62.88      7.08 o 
 -12   2  30       39.95       36.50      4.71 o 
 -11   2  30        0.98        1.51      3.99 o 
 -10   2  30       13.68        6.91      4.22 o 
  -9   2  30        7.52       10.05      4.76 o 
  -8   2  30       23.14       27.34      4.52 o 
  -7   2  30        9.37       15.10      4.30 o 
  -6   2  30       20.49       24.98      5.04 o 
  -5   2  30        2.73        1.50      4.04 o 
 -12   1  31       50.99       53.09      5.08 o 
 -11   1  31        9.85        6.46      4.52 o 
 -10   1  31       41.59       44.07      7.49 o 
  -9   1  31        1.47        0.01      4.11 o 
  -8   1  31        2.59       -2.23      4.03 o 
  -7   1  31       24.08       28.86      6.53 o 
  -6   1  31       50.73       49.55      6.81 o 
 -10   2  31        1.85        3.33      4.22 o 
  -9   2  31      147.26      172.85     11.30 o 
  -8   2  31        0.71        2.37      4.14 o 
 -11   0  32      205.26      263.24     11.71 o 
 -10   0  32       16.48       20.69      6.26 o 
  -9   0  32       22.51       11.98      5.99 o 
  -8   0  32        3.95       -3.54      5.99 o 
                                                 
